# Supplementary material for: Monopotassium monosodium hexa­hydrogen α-hexa­molybdoplatinate(IV) undeca­hydrate
Source: Acta Crystallogr Sect E Struct Rep Online. 2010 Jan 23;66(Pt 2):i8–9. doi: 10.1107/S160053681000228X (PMC2979713; doi:10.1107/S160053681000228X)
Supplement: Supplementary file 1 [file e-66-000i8-sup1.cif]

##############################################################################
###                                                                        ###
###        Electronic paper (Acta Crystallographica Section E)             ###
###                                                                        ###
##############################################################################
#                                                                            #
# This CIF contains the data in a paper accepted for publication in Acta     #
# Crystallographica Section E. It conforms to the requirements of Notes      #
# for Authors for Section E, and has been peer reviewed under the auspices   #
# of the IUCr Commission on Journals.                                        #
#                                                                            #
# Full details of the Crystallographic Information File format               #
# are given in the paper "The Crystallographic Information File (CIF):       #
# a New Standard Archive File for Crystallography" by S. R. Hall, F. H.      #
# Allen and I. D. Brown [Acta Cryst. (1991), A47, 655-685].                  #
#                                                                            #
# The current version of the core CIF dictionary is obtainable from          #
# ftp://ftp.iucr.org/pub/cif_core.dic. The current version number is 2.4.    #
#                                                                            #
# Software is freely available for graphical display of the structure(s) in  #
# this CIF.  For information consult the CIF home page http://www.iucr.org/  #
# cif/home.html                                                              #
#                                                                            #
# This file may be used for bona fide research purposes within the           #
# scientific community so long as proper attribution is given to the journal # 
# article from which it was obtained.                                        #
#                                                                            #
##############################################################################
                                             
data_global
_audit_creation_method     'manual editing of form.cif'
_journal_data_validation_number     ?
_journal_date_recd_electronic     2010-01-06
_journal_date_accepted     2010-01-18
_journal_name_full     'Acta Crystallographica, Section E'
_journal_year     2010
_journal_volume     66
_journal_issue      2
_journal_page_first     i8
_journal_page_last     i9
_journal_paper_category     QI
_journal_coeditor_code     WM2298
_publ_contact_author_name     'Uk Lee'
_publ_contact_author_address
;
 Department of Chemistry,
 Pukyong National University,
 599-1 Daeyeon 3-dong
 Nam-gu, Busan 608-737, Republic of Korea
;
_publ_contact_author_email     'uklee@pknu.ac.kr'
_publ_contact_author_fax     '+82-51-629-5583'
_publ_contact_author_phone     '+82-51-629-5596'
_publ_section_title
;
Monopotassium monosodium hexahydrogen \a-hexamolybdoplatinate(IV) undecahydrate
;
loop_
    _publ_author_name
    _publ_author_address
    'Lee, Uk'
;
Department of Chemistry,
Pukyong National University,
599-1 Daeyeon 3-dong
Nam-gu, Busan 608-737, Republic of Korea
;
    'Joo, Hea-Chung'
;
Department of Chemistry,
Dongeui University,
San 24 Kaya-dong Busanjin-gu,
Busan 614-714, Republic of Korea
;
data_I
_audit_creation_method     SHELXL-97
_chemical_name_systematic
;
Monopotassium monosodium hexahydrogen \a-hexamolybdoplatinate(IV)
undecahydrate
;
_chemical_name_common     ?
_chemical_formula_sum     'H28 K Mo6 Na O35 Pt'
_chemical_formula_structural     'K Na, (H6 Pt Mo6 O24 6-), 11(H2 O)'
_chemical_formula_iupac     'K Na [H6 Pt Mo6 O24], 11H2 O'
_chemical_formula_weight     1421.04
_chemical_melting_point     ?
_symmetry_cell_setting     'monoclinic'
_symmetry_space_group_name_H-M     'C 2/c'
_symmetry_space_group_name_Hall     '-C 2yc'
loop_
    _symmetry_equiv_pos_as_xyz
    'x, y, z'
    '-x, y, -z+1/2'
    'x+1/2, y+1/2, z'
    '-x+1/2, y+1/2, -z+1/2'
    '-x, -y, -z'
    'x, -y, z-1/2'
    '-x+1/2, -y+1/2, -z'
    'x+1/2, -y+1/2, z-1/2'
_cell_length_a     20.935(2)
_cell_length_b     18.535(3)
_cell_length_c     17.775(3)
_cell_angle_alpha     90.00
_cell_angle_beta     114.30(2)
_cell_angle_gamma     90.00
_cell_volume     6286.2(18)
_cell_formula_units_Z     8
_cell_measurement_reflns_used     25
_cell_measurement_theta_min     9.6
_cell_measurement_theta_max     10.3
_cell_measurement_temperature     298(2)
_exptl_crystal_description     'block'
_exptl_crystal_colour     'pale yellow'
_exptl_crystal_size_max     0.38
_exptl_crystal_size_mid     0.25
_exptl_crystal_size_min     0.25
_exptl_crystal_density_diffrn     3.003
_exptl_crystal_density_meas     ?
_exptl_crystal_density_method     'not measured'
_exptl_crystal_F_000     5344
_exptl_absorpt_coefficient_mu     7.015
_exptl_absorpt_correction_type     'numerical'
_exptl_absorpt_process_details     '(X-SHAPE; Stoe & Cie 1996)'
_exptl_absorpt_correction_T_min     0.2995
_exptl_absorpt_correction_T_max     0.4224
_exptl_special_details
;
;
_diffrn_ambient_temperature     298(2)
_diffrn_radiation_type     MoK\a
_diffrn_radiation_wavelength     0.71069
_diffrn_radiation_source     'fine-focus sealed tube'
_diffrn_radiation_monochromator     graphite
_diffrn_measurement_device_type     'Stoe Stadi-4'
_diffrn_measurement_method     '\w/2--\q scans'
_diffrn_detector_area_resol_mean     ?
_diffrn_reflns_number     8235
_diffrn_reflns_av_R_equivalents     0.0284
_diffrn_reflns_av_sigmaI/netI     0.0325
_diffrn_reflns_theta_min     1.53
_diffrn_reflns_theta_max     27.52
_diffrn_reflns_theta_full     27.52
_diffrn_measured_fraction_theta_max     0.999
_diffrn_measured_fraction_theta_full     0.999
_diffrn_reflns_limit_h_min     -2
_diffrn_reflns_limit_h_max     27
_diffrn_reflns_limit_k_min     -24
_diffrn_reflns_limit_k_max     24
_diffrn_reflns_limit_l_min     -23
_diffrn_reflns_limit_l_max     21
_diffrn_standards_number     3
_diffrn_standards_interval_count     ?
_diffrn_standards_interval_time     60
_diffrn_standards_decay_%     3.2
_refine_special_details
;
Refinement of <i>F</i>^2^ against ALL reflections. The weighted <i>R</i>-factor
<i>wR</i> and goodness of fit <i>S</i> are based on <i>F</i>^2^, conventional
<i>R</i>-factors <i>R</i> are based on <i>F</i>, with <i>F</i> set to zero for
negative <i>F</i>^2^. The threshold expression of <i>F</i>^2^ >
\s(<i>F</i>^2^) is used only for calculating <i>R</i>-factors(gt) <i>etc</i>.
and is not relevant to the choice of reflections for refinement.
<i>R</i>-factors based on <i>F</i>^2^ are statistically about twice as large
as those based on <i>F</i>, and <i>R</i>- factors based on ALL data will be
even larger.
;
_reflns_number_total     7237
_reflns_number_gt     5972
_reflns_threshold_expression     I>2\s(I)
_refine_ls_structure_factor_coef     Fsqd
_refine_ls_matrix_type     full
_refine_ls_R_factor_all     0.0516
_refine_ls_R_factor_gt     0.0351
_refine_ls_wR_factor_gt     0.0726
_refine_ls_wR_factor_ref     0.0819
_refine_ls_goodness_of_fit_ref     1.142
_refine_ls_restrained_S_all     1.141
_refine_ls_number_reflns     7237
_refine_ls_number_parameters     490
_refine_ls_number_restraints     33
_refine_ls_hydrogen_treatment     mixed
_refine_ls_weighting_scheme     calc
_refine_ls_weighting_details
             'w=1/[\s^2^(Fo^2^)+(0.0282P)^2^+43.9139P] where P=(Fo^2^+2Fc^2^)/3'
_atom_sites_solution_hydrogens     difmap
_atom_sites_solution_primary     direct
_atom_sites_solution_secondary     difmap
_refine_ls_shift/su_max     0.001
_refine_ls_shift/su_max_lt     0.001
_refine_ls_shift/su_mean     0.000
_refine_diff_density_max     0.962
_refine_diff_density_min     -1.256
_refine_ls_extinction_method     none
_refine_ls_extinction_coef     ?
loop_
    _atom_type_symbol
    _atom_type_description
    _atom_type_scat_dispersion_real
    _atom_type_scat_dispersion_imag
    _atom_type_scat_source
    'Na' 'Na' 0.0362 0.0249
                         'International Tables Vol C Tables 4.2.6.8 and 6.1.1.4'
    'Pt' 'Pt' -1.7033 8.3905
                         'International Tables Vol C Tables 4.2.6.8 and 6.1.1.4'
    'Mo' 'Mo' -1.6832 0.6857
                         'International Tables Vol C Tables 4.2.6.8 and 6.1.1.4'
    'O' 'O' 0.0106 0.0060
                         'International Tables Vol C Tables 4.2.6.8 and 6.1.1.4'
    'K' 'K' 0.2009 0.2494
                         'International Tables Vol C Tables 4.2.6.8 and 6.1.1.4'
    'H' 'H' 0.0000 0.0000
                         'International Tables Vol C Tables 4.2.6.8 and 6.1.1.4'
_computing_data_collection     'STADI4 (Stoe & Cie, 1996)'
_computing_cell_refinement     'STADI4 (Stoe & Cie, 1996)'
_computing_data_reduction     'X-RED (Stoe & Cie, 1996)'
_computing_structure_solution     'SHELXS97 (Sheldrick, 2008)'
_computing_structure_refinement     'SHELXL97 (Sheldrick, 2008)'
_computing_molecular_graphics
                      'ORTEP-3 (Farrugia, 1997) and DIAMOND (Brandenburg, 1998)'
_computing_publication_material     'SHELXL97 (Sheldrick, 2008)'
loop_
    _atom_site_type_symbol
    _atom_site_label
    _atom_site_fract_x
    _atom_site_fract_y
    _atom_site_fract_z
    _atom_site_U_iso_or_equiv
    _atom_site_adp_type
    _atom_site_calc_flag
    _atom_site_refinement_flags
    _atom_site_occupancy
    _atom_site_disorder_assembly
    _atom_site_disorder_group
    Pt Pt 0.755879(11) 0.504087(12) 0.501298(14) 0.01487(6) Uani d . 1 . .
    Mo Mo1 0.60877(3) 0.60494(3) 0.40899(4) 0.02644(13) Uani d . 1 . .
    Mo Mo2 0.64099(3) 0.46279(3) 0.31418(3) 0.02522(13) Uani d . 1 . .
    Mo Mo3 0.78857(3) 0.36281(3) 0.40922(4) 0.02288(12) Uani d . 1 . .
    Mo Mo4 0.90273(3) 0.40566(3) 0.60119(4) 0.02459(13) Uani d . 1 . .
    Mo Mo5 0.86645(3) 0.54226(3) 0.69946(3) 0.02323(12) Uani d . 1 . .
    Mo Mo6 0.71872(3) 0.63908(3) 0.60625(4) 0.02426(13) Uani d . 1 . .
    K K1 0.4929(4) 0.7725(2) 0.2195(4) 0.092(4) Uani d P 0.50 . .
    K K2 0.5123(4) 0.7131(4) 0.7936(5) 0.114(3) Uani d P 0.50 . .
    Na Na 0.45373(19) 0.66261(18) 0.4760(2) 0.0478(8) Uani d . 1 . .
    O O1C 0.7062(2) 0.5568(2) 0.3956(3) 0.0209(9) Uani d . 1 . .
    H H1 0.726(4) 0.583(4) 0.381(5) 0.02(2) Uiso d . 1 . .
    O O2C 0.7085(2) 0.4197(2) 0.4330(3) 0.0194(9) Uani d . 1 . .
    O O3C 0.8374(2) 0.4689(2) 0.4811(3) 0.0189(9) Uani d . 1 . .
    H H3 0.866(4) 0.501(4) 0.471(5) 0.03(2) Uiso d . 1 . .
    O O4C 0.8038(2) 0.4515(2) 0.6085(3) 0.0185(9) Uani d . 1 . .
    H H4 0.781(4) 0.429(4) 0.626(4) 0.022(19) Uiso d . 1 . .
    O O5C 0.8043(2) 0.5910(2) 0.5715(3) 0.0212(9) Uani d D 1 . .
    H H5 0.830(3) 0.624(4) 0.551(4) 0.025(19) Uiso d D 1 . .
    O O6C 0.6747(2) 0.5377(2) 0.5240(3) 0.0215(9) Uani d . 1 . .
    H H6 0.654(4) 0.509(5) 0.542(5) 0.04(2) Uiso d . 1 . .
    O O7B 0.5858(2) 0.5080(3) 0.3625(3) 0.0286(10) Uani d . 1 . .
    O O8B 0.7364(2) 0.4336(3) 0.3155(3) 0.0265(10) Uani d . 1 . .
    H H8 0.747(3) 0.435(4) 0.277(4) 0.016(17) Uiso d . 1 . .
    O O9B 0.8324(2) 0.3398(2) 0.5227(3) 0.0264(10) Uani d . 1 . .
    O O10B 0.9231(2) 0.5009(3) 0.6477(3) 0.0279(10) Uani d . 1 . .
    O O11B 0.7729(2) 0.5689(3) 0.6895(3) 0.0258(10) Uani d . 1 . .
    O O12B 0.6770(3) 0.6662(3) 0.4900(3) 0.0310(11) Uani d . 1 . .
    O O13T 0.5397(3) 0.6145(3) 0.4351(4) 0.0463(15) Uani d . 1 . .
    O O14T 0.5911(3) 0.6567(3) 0.3234(3) 0.0448(14) Uani d . 1 . .
    O O15T 0.6253(3) 0.5154(4) 0.2295(3) 0.0504(16) Uani d . 1 . .
    O O16T 0.5949(3) 0.3850(3) 0.2793(4) 0.0476(15) Uani d . 1 . .
    O O17T 0.7403(3) 0.2868(3) 0.3706(4) 0.0409(13) Uani d . 1 . .
    O O18T 0.8564(3) 0.3585(3) 0.3792(3) 0.0365(12) Uani d . 1 . .
    O O19T 0.9696(3) 0.3948(3) 0.5710(4) 0.0408(13) Uani d . 1 . .
    O O20T 0.9220(3) 0.3524(3) 0.6861(3) 0.0433(14) Uani d . 1 . .
    O O21T 0.8880(3) 0.4880(3) 0.7839(3) 0.0403(13) Uani d . 1 . .
    O O22T 0.9118(3) 0.6211(3) 0.7340(3) 0.0398(13) Uani d . 1 . .
    O O23T 0.7642(3) 0.7167(3) 0.6445(4) 0.0423(14) Uani d . 1 . .
    O O24T 0.6480(3) 0.6418(3) 0.6303(3) 0.0419(14) Uani d . 1 . .
    O O1W 0.3734(4) 0.6928(4) 0.5338(6) 0.072(2) Uani d D 1 . .
    H H1A 0.357(7) 0.658(5) 0.547(8) 0.108 Uiso d D 1 . .
    H H1B 0.349(6) 0.727(5) 0.518(9) 0.108 Uiso d D 1 . .
    O O2W 0.5059(4) 0.5835(6) 0.5945(5) 0.089(3) Uani d D 1 . .
    H H2A 0.478(6) 0.607(9) 0.604(9) 0.133 Uiso d D 1 . .
    H H2B 0.541(5) 0.582(8) 0.636(7) 0.133 Uiso d D 1 . .
    O O3W 0.4069(5) 0.7211(5) 0.3363(5) 0.075(2) Uani d D 1 . .
    H H3A 0.394(7) 0.761(5) 0.306(8) 0.113 Uiso d D 1 . .
    H H3B 0.380(7) 0.692(6) 0.309(8) 0.113 Uiso d D 1 . .
    O O4W 0.6004(9) 0.7658(7) 0.6985(7) 0.151(6) Uani d D 1 . .
    H H4A 0.624(11) 0.729(7) 0.714(14) 0.227 Uiso d D 1 . .
    H H4B 0.624(11) 0.802(8) 0.726(13) 0.227 Uiso d D 1 . .
    O O5W 0.3899(4) 0.5535(5) 0.4228(4) 0.085(3) Uani d D 1 . .
    H H5A 0.4118 0.5270 0.3935 0.128 Uiso d RD 1 . .
    H H5B 0.3427 0.5653 0.3859 0.128 Uiso d RD 1 . .
    O O6W 0.5264(4) 0.7653(4) 0.5274(6) 0.071(2) Uani d D 1 . .
    H H6A 0.538(7) 0.755(7) 0.586(5) 0.106 Uiso d D 1 . .
    H H6B 0.501(6) 0.803(5) 0.526(8) 0.106 Uiso d D 1 . .
    O O7W 0.8968(3) 0.5657(3) 0.4306(3) 0.0335(12) Uani d D 1 . .
    H H7A 0.909(4) 0.560(5) 0.385(4) 0.050 Uiso d D 1 . .
    H H7B 0.929(4) 0.582(5) 0.465(5) 0.050 Uiso d D 1 . .
    O O8W 0.7388(4) 0.3605(4) 0.6632(4) 0.0536(18) Uani d D 1 . .
    H H8A 0.757(6) 0.335(6) 0.645(7) 0.080 Uiso d D 1 . .
    H H8B 0.749(6) 0.367(6) 0.711(5) 0.080 Uiso d D 1 . .
    O O9W 0.8666(4) 0.6922(3) 0.5311(6) 0.068(2) Uani d D 1 . .
    H H9A 0.904(4) 0.694(7) 0.537(8) 0.102 Uiso d D 1 . .
    H H9B 0.844(6) 0.723(6) 0.529(9) 0.102 Uiso d D 1 . .
    O O10W 0.7273(3) 0.8572(3) 0.6648(3) 0.0384(13) Uani d D 1 . .
    H H10A 0.729(5) 0.819(4) 0.639(6) 0.058 Uiso d D 1 . .
    H H10B 0.682(4) 0.870(5) 0.639(6) 0.058 Uiso d D 1 . .
    O O11W 0.9966(3) 0.5975(5) 0.5839(4) 0.065(2) Uani d D 1 . .
    H H11A 1.040(4) 0.599(7) 0.601(7) 0.098 Uiso d D 1 . .
    H H11B 0.982(6) 0.581(7) 0.613(7) 0.098 Uiso d D 1 . .
loop_
    _atom_site_aniso_label
    _atom_site_aniso_U_11
    _atom_site_aniso_U_22
    _atom_site_aniso_U_33
    _atom_site_aniso_U_12
    _atom_site_aniso_U_13
    _atom_site_aniso_U_23
    Pt 0.01848(11) 0.01434(11) 0.01480(10) -0.00019(9) 0.00989(8) -0.00024(8)
    Mo1 0.0277(3) 0.0272(3) 0.0253(3) 0.0088(2) 0.0118(2) 0.0026(2)
    Mo2 0.0240(3) 0.0335(3) 0.0178(3) 0.0001(2) 0.0084(2) -0.0043(2)
    Mo3 0.0284(3) 0.0189(3) 0.0263(3) 0.0011(2) 0.0163(2) -0.0031(2)
    Mo4 0.0230(3) 0.0280(3) 0.0255(3) 0.0061(2) 0.0128(2) 0.0037(2)
    Mo5 0.0232(3) 0.0303(3) 0.0176(3) -0.0037(2) 0.0098(2) -0.0032(2)
    Mo6 0.0325(3) 0.0199(3) 0.0252(3) 0.0021(2) 0.0168(2) -0.0031(2)
    K1 0.041(4) 0.039(2) 0.183(10) -0.008(2) 0.035(6) -0.025(3)
    K2 0.079(4) 0.102(5) 0.174(8) -0.040(4) 0.067(6) -0.056(5)
    Na 0.055(2) 0.0396(18) 0.064(2) -0.0055(16) 0.0407(18) -0.0080(17)
    O1C 0.026(2) 0.020(2) 0.019(2) 0.0016(19) 0.0117(19) 0.0037(18)
    O2C 0.023(2) 0.020(2) 0.016(2) -0.0006(17) 0.0089(17) -0.0009(17)
    O3C 0.021(2) 0.018(2) 0.024(2) -0.0002(17) 0.0147(18) -0.0002(18)
    O4C 0.023(2) 0.020(2) 0.019(2) 0.0016(18) 0.0142(18) 0.0068(18)
    O5C 0.027(2) 0.018(2) 0.024(2) -0.0026(18) 0.0154(19) -0.0044(18)
    O6C 0.026(2) 0.021(2) 0.025(2) 0.0018(19) 0.0172(19) -0.0008(19)
    O7B 0.022(2) 0.037(3) 0.027(2) 0.000(2) 0.0098(19) -0.003(2)
    O8B 0.029(2) 0.036(3) 0.020(2) 0.002(2) 0.015(2) -0.002(2)
    O9B 0.035(3) 0.017(2) 0.029(2) 0.0049(19) 0.016(2) 0.0032(19)
    O10B 0.020(2) 0.038(3) 0.026(2) -0.009(2) 0.0107(18) -0.005(2)
    O11B 0.032(2) 0.030(3) 0.022(2) 0.002(2) 0.017(2) 0.0037(19)
    O12B 0.041(3) 0.022(2) 0.032(3) 0.007(2) 0.017(2) 0.006(2)
    O13T 0.039(3) 0.054(4) 0.052(4) 0.012(3) 0.025(3) -0.008(3)
    O14T 0.048(3) 0.042(3) 0.035(3) 0.010(3) 0.008(3) 0.012(3)
    O15T 0.047(3) 0.081(5) 0.025(3) 0.026(3) 0.017(3) 0.015(3)
    O16T 0.034(3) 0.059(4) 0.048(3) -0.015(3) 0.016(3) -0.029(3)
    O17T 0.055(4) 0.024(3) 0.047(3) -0.008(2) 0.024(3) -0.012(2)
    O18T 0.038(3) 0.042(3) 0.036(3) 0.008(2) 0.022(2) -0.001(2)
    O19T 0.030(3) 0.047(3) 0.055(3) 0.006(2) 0.027(3) -0.005(3)
    O20T 0.044(3) 0.049(4) 0.031(3) 0.011(3) 0.010(2) 0.015(3)
    O21T 0.038(3) 0.060(4) 0.023(2) 0.010(3) 0.013(2) 0.012(3)
    O22T 0.038(3) 0.044(3) 0.037(3) -0.018(3) 0.015(2) -0.016(3)
    O23T 0.064(4) 0.020(3) 0.046(3) -0.008(3) 0.025(3) -0.009(2)
    O24T 0.042(3) 0.054(4) 0.037(3) 0.012(3) 0.025(3) -0.001(3)
    O1W 0.085(5) 0.031(4) 0.139(7) 0.015(4) 0.086(6) 0.021(4)
    O2W 0.040(4) 0.134(9) 0.067(5) -0.022(5) -0.005(4) 0.044(6)
    O3W 0.091(6) 0.064(5) 0.063(5) 0.017(5) 0.025(5) 0.004(4)
    O4W 0.278(19) 0.086(8) 0.088(8) 0.070(10) 0.074(10) -0.009(6)
    O5W 0.113(6) 0.110(7) 0.058(4) -0.082(5) 0.062(5) -0.047(4)
    O6W 0.066(5) 0.045(4) 0.106(6) 0.000(4) 0.041(5) -0.011(4)
    O7W 0.033(3) 0.040(3) 0.034(3) -0.012(2) 0.020(2) -0.003(2)
    O8W 0.077(5) 0.052(4) 0.047(4) -0.028(4) 0.041(4) -0.012(3)
    O9W 0.074(5) 0.030(3) 0.140(7) 0.012(3) 0.084(6) 0.022(4)
    O10W 0.049(3) 0.034(3) 0.037(3) -0.002(3) 0.024(3) -0.003(2)
    O11W 0.033(3) 0.113(7) 0.042(4) -0.021(4) 0.006(3) 0.020(4)
_geom_special_details
;
All e.s.d.'s (except the e.s.d. in the dihedral angle between two l.s. planes)
are estimated using the full covariance matrix. The cell e.s.d.'s are taken
into account individually in the estimation of e.s.d.'s in distances, angles
and torsion angles; correlations between e.s.d.'s in cell parameters are only
used when they are defined by crystal symmetry. An approximate (isotropic)
treatment of cell e.s.d.'s is used for estimating e.s.d.'s involving l.s.
planes.
;
loop_
    _geom_bond_atom_site_label_1
    _geom_bond_atom_site_label_2
    _geom_bond_site_symmetry_2
    _geom_bond_distance
    _geom_bond_publ_flag
    Mo1 Mo2 . 3.3426(9) ?
    Mo1 Mo6 . 3.3690(12) ?
    Mo2 Mo3 . 3.3968(10) ?
    Mo3 Mo4 . 3.3577(12) ?
    Mo4 Mo5 . 3.3363(9) ?
    Mo5 Mo6 . 3.3635(10) ?
    Pt O1C . 1.989(4) y
    Pt O2C . 1.978(4) y
    Pt O3C . 1.993(4) y
    Pt O4C . 2.003(4) y
    Pt O5C . 2.034(4) y
    Pt O6C . 2.001(4) y
    Mo1 O1C . 2.327(5) y
    Mo1 O6C . 2.306(5) y
    Mo1 O7B . 1.954(5) y
    Mo1 O12B . 1.927(5) y
    Mo1 O13T . 1.701(5) ?
    Mo1 O14T . 1.706(5) ?
    Mo2 O1C . 2.317(5) y
    Mo2 O2C . 2.154(4) y
    Mo2 O7B . 1.894(5) y
    Mo2 O8B . 2.060(5) y
    Mo2 O15T . 1.708(6) ?
    Mo2 O16T . 1.703(6) ?
    Mo3 O2C . 2.163(4) y
    Mo3 O3C . 2.338(4) y
    Mo3 O8B . 2.047(5) y
    Mo3 O9B . 1.889(5) y
    Mo3 O17T . 1.705(5) ?
    Mo3 O18T . 1.712(5) ?
    Mo4 O3C . 2.323(4) y
    Mo4 O4C . 2.291(4) y
    Mo4 O9B . 1.979(5) y
    Mo4 O10B . 1.921(5) y
    Mo4 O19T . 1.706(5) ?
    Mo4 O20T . 1.707(5) ?
    Mo5 O4C . 2.328(5) y
    Mo5 O5C . 2.290(5) y
    Mo5 O10B . 1.935(5) y
    Mo5 O11B . 1.956(4) y
    Mo5 O21T . 1.705(5) ?
    Mo5 O22T . 1.713(5) ?
    Mo6 O5C . 2.302(4) y
    Mo6 O6C . 2.326(5) y
    Mo6 O11B . 1.946(5) y
    Mo6 O12B . 1.949(5) y
    Mo6 O23T . 1.704(5) ?
    Mo6 O24T . 1.702(5) ?
    K1 O14T 2_655 2.678(8) ?
    K1 O14T . 3.020(8) ?
    K1 O22T 8_465 2.682(9) ?
    K1 O22T 7_666 2.683(8) ?
    K1 O9W 8_465 3.368(12) ?
    K1 O3W . 3.396(14) ?
    K1 O3W 2_655 2.831(14) ?
    K2 O16T 6_566 2.594(10) ?
    K2 O16T 5_666 2.763(8) ?
    K2 O20T 4_656 2.878(9) ?
    K2 O20T 3_455 3.305(10) ?
    K2 O1W 2_656 3.039(13) ?
    K2 O2W 2_656 3.239(14) ?
    K2 O4W . 3.13(2) ?
    K2 O4W 2_656 2.61(2) ?
    Na O13T . 2.374(6) ?
    Na O1W . 2.371(7) ?
    Na O2W . 2.425(9) ?
    Na O3W . 2.510(9) ?
    Na O5W . 2.393(7) ?
    Na O6W . 2.373(9) ?
loop_
    _geom_angle_atom_site_label_1
    _geom_angle_atom_site_label_2
    _geom_angle_atom_site_label_3
    _geom_angle_site_symmetry_1
    _geom_angle_site_symmetry_3
    _geom_angle
    _geom_angle_publ_flag
    Mo2 Mo1 Mo6 . . 118.66(2) ?
    Mo1 Mo2 Mo3 . . 120.68(3) ?
    Mo4 Mo3 Mo2 . . 119.85(3) ?
    Mo5 Mo4 Mo3 . . 119.43(2) ?
    Mo4 Mo5 Mo6 . . 120.55(3) ?
    Mo5 Mo6 Mo1 . . 120.55(3) ?
    O2C Pt O1C . . 82.75(18) ?
    O2C Pt O3C . . 83.14(17) ?
    O1C Pt O3C . . 98.28(18) ?
    O2C Pt O6C . . 96.73(18) ?
    O1C Pt O6C . . 83.14(19) ?
    O3C Pt O6C . . 178.53(18) ?
    O2C Pt O4C . . 97.30(17) ?
    O1C Pt O4C . . 178.52(18) ?
    O3C Pt O4C . . 83.19(17) ?
    O6C Pt O4C . . 95.39(18) ?
    O2C Pt O5C . . 179.86(18) ?
    O1C Pt O5C . . 97.20(19) ?
    O3C Pt O5C . . 97.00(17) ?
    O6C Pt O5C . . 83.13(18) ?
    O4C Pt O5C . . 82.74(18) ?
    O13T Mo1 O14T . . 106.8(3) ?
    O13T Mo1 O12B . . 100.7(3) ?
    O14T Mo1 O12B . . 99.0(3) ?
    O13T Mo1 O7B . . 97.1(3) ?
    O14T Mo1 O7B . . 102.4(3) ?
    O12B Mo1 O7B . . 146.8(2) ?
    O13T Mo1 O6C . . 94.6(2) ?
    O14T Mo1 O6C . . 157.8(2) ?
    O12B Mo1 O6C . . 70.55(18) ?
    O7B Mo1 O6C . . 80.28(18) ?
    O13T Mo1 O1C . . 161.4(2) ?
    O14T Mo1 O1C . . 90.1(2) ?
    O12B Mo1 O1C . . 83.76(19) ?
    O7B Mo1 O1C . . 71.17(18) ?
    O6C Mo1 O1C . . 69.71(15) ?
    O16T Mo2 O15T . . 106.7(3) ?
    O16T Mo2 O7B . . 100.3(2) ?
    O15T Mo2 O7B . . 102.4(2) ?
    O16T Mo2 O8B . . 100.5(2) ?
    O15T Mo2 O8B . . 89.7(2) ?
    O7B Mo2 O8B . . 151.67(19) ?
    O16T Mo2 O2C . . 95.1(2) ?
    O15T Mo2 O2C . . 152.4(2) ?
    O7B Mo2 O2C . . 89.79(18) ?
    O8B Mo2 O2C . . 69.47(17) ?
    O16T Mo2 O1C . . 164.6(2) ?
    O15T Mo2 O1C . . 88.4(3) ?
    O7B Mo2 O1C . . 72.37(18) ?
    O8B Mo2 O1C . . 82.60(18) ?
    O2C Mo2 O1C . . 71.70(16) ?
    O17T Mo3 O18T . . 105.4(3) ?
    O17T Mo3 O9B . . 100.9(2) ?
    O18T Mo3 O9B . . 102.8(2) ?
    O17T Mo3 O8B . . 99.9(2) ?
    O18T Mo3 O8B . . 90.6(2) ?
    O9B Mo3 O8B . . 151.14(19) ?
    O17T Mo3 O2C . . 95.9(2) ?
    O18T Mo3 O2C . . 153.2(2) ?
    O9B Mo3 O2C . . 88.67(18) ?
    O8B Mo3 O2C . . 69.52(17) ?
    O17T Mo3 O3C . . 165.5(2) ?
    O18T Mo3 O3C . . 88.7(2) ?
    O9B Mo3 O3C . . 72.29(18) ?
    O8B Mo3 O3C . . 82.70(18) ?
    O2C Mo3 O3C . . 71.54(15) ?
    O19T Mo4 O20T . . 106.5(3) ?
    O19T Mo4 O10B . . 100.3(2) ?
    O20T Mo4 O10B . . 102.8(3) ?
    O19T Mo4 O9B . . 100.0(2) ?
    O20T Mo4 O9B . . 95.9(2) ?
    O10B Mo4 O9B . . 147.10(19) ?
    O19T Mo4 O4C . . 160.1(2) ?
    O20T Mo4 O4C . . 93.1(2) ?
    O10B Mo4 O4C . . 71.40(17) ?
    O9B Mo4 O4C . . 80.87(17) ?
    O19T Mo4 O3C . . 91.1(2) ?
    O20T Mo4 O3C . . 160.0(2) ?
    O10B Mo4 O3C . . 82.77(18) ?
    O9B Mo4 O3C . . 71.18(17) ?
    O4C Mo4 O3C . . 70.19(14) ?
    O21T Mo5 O22T . . 106.3(3) ?
    O21T Mo5 O10B . . 101.2(2) ?
    O22T Mo5 O10B . . 98.7(2) ?
    O21T Mo5 O11B . . 96.9(2) ?
    O22T Mo5 O11B . . 101.8(2) ?
    O10B Mo5 O11B . . 147.60(19) ?
    O21T Mo5 O5C . . 160.5(2) ?
    O22T Mo5 O5C . . 91.4(2) ?
    O10B Mo5 O5C . . 83.82(18) ?
    O11B Mo5 O5C . . 70.87(17) ?
    O21T Mo5 O4C . . 93.1(2) ?
    O22T Mo5 O4C . . 159.4(2) ?
    O10B Mo5 O4C . . 70.36(17) ?
    O11B Mo5 O4C . . 82.08(18) ?
    O5C Mo5 O4C . . 70.60(15) ?
    O24T Mo6 O23T . . 106.0(3) ?
    O24T Mo6 O11B . . 97.1(2) ?
    O23T Mo6 O11B . . 101.9(2) ?
    O24T Mo6 O12B . . 101.6(2) ?
    O23T Mo6 O12B . . 97.9(2) ?
    O11B Mo6 O12B . . 147.71(19) ?
    O24T Mo6 O5C . . 158.8(2) ?
    O23T Mo6 O5C . . 93.7(2) ?
    O11B Mo6 O5C . . 70.77(17) ?
    O12B Mo6 O5C . . 82.81(18) ?
    O24T Mo6 O6C . . 91.2(2) ?
    O23T Mo6 O6C . . 160.8(2) ?
    O11B Mo6 O6C . . 83.89(18) ?
    O12B Mo6 O6C . . 69.74(18) ?
    O5C Mo6 O6C . . 70.70(15) ?
    Pt O1C Mo2 . . 99.52(19) ?
    Pt O1C Mo1 . . 103.37(19) ?
    Pt O2C Mo2 . . 105.61(19) ?
    Pt O2C Mo3 . . 105.81(18) ?
    Pt O3C Mo4 . . 102.91(17) ?
    Pt O3C Mo3 . . 99.17(17) ?
    Pt O4C Mo4 . . 103.71(18) ?
    Pt O4C Mo5 . . 103.15(18) ?
    Pt O5C Mo5 . . 103.48(19) ?
    Pt O5C Mo6 . . 102.98(18) ?
    Pt O6C Mo1 . . 103.74(19) ?
    Pt O6C Mo6 . . 103.20(19) ?
    Mo2 O1C Mo1 . . 92.06(17) y
    Mo2 O2C Mo3 . . 103.72(16) y
    Mo4 O3C Mo3 . . 92.16(16) y
    Mo4 O4C Mo5 . . 92.48(16) y
    Mo5 O5C Mo6 . . 94.18(16) y
    Mo1 O6C Mo6 . . 93.33(17) y
    Mo2 O7B Mo1 . . 120.6(2) y
    Mo3 O8B Mo2 . . 111.6(2) y
    Mo3 O9B Mo4 . . 120.5(2) y
    Mo4 O10B Mo5 . . 119.8(2) y
    Mo6 O11B Mo5 . . 119.1(2) y
    Mo1 O12B Mo6 . . 120.7(2) y
    H1A O1W H1B . . 118(10) ?
    H2A O2W H2B . . 107(10) ?
    H3A O3W H3B . . 103(10) ?
    H4A O4W H4B . . 110(10) ?
    H5A O5W H5B . . 109.5 ?
    H6A O6W H6B . . 93(8) ?
    H7A O7W H7B . . 106(7) ?
    H8A O8W H8B . . 126(10) ?
    H9A O9W H9B . . 126(10) ?
    H10A O10W H10B . . 103(7) ?
    H11A O11W H11B . . 117(10) ?
    O14T K1 O22T 2_655 8_465 104.4(4) ?
    O14T K1 O22T 2_655 7_666 174.0(4) ?
    O22T K1 O22T 8_465 7_666 81.4(3) ?
    O14T K1 O3W 2_655 2_655 97.1(3) ?
    O22T K1 O3W 8_465 2_655 150.6(4) ?
    O22T K1 O3W 7_666 2_655 77.9(3) ?
    O14T K1 O14T 2_655 . 78.8(3) ?
    O22T K1 O14T 8_465 . 139.7(3) ?
    O22T K1 O14T 7_666 . 95.8(3) ?
    O3W K1 O14T 2_655 . 63.8(3) ?
    O14T K1 O9W 2_655 8_465 73.6(2) ?
    O22T K1 O9W 8_465 8_465 71.6(2) ?
    O22T K1 O9W 7_666 8_465 110.1(3) ?
    O3W K1 O9W 2_655 8_465 96.2(3) ?
    O14T K1 O9W . 8_465 143.5(2) ?
    O14T K1 O3W 2_655 . 59.9(3) ?
    O22T K1 O3W 8_465 . 68.4(3) ?
    O22T K1 O3W 7_666 . 122.2(3) ?
    O3W K1 O3W 2_655 . 140.8(4) ?
    O14T K1 O3W . . 80.0(2) ?
    O9W K1 O3W 8_465 . 105.4(3) ?
    O16T K2 O4W 6_566 2_656 157.2(4) ?
    O16T K2 O16T 6_566 5_666 86.4(3) ?
    O4W K2 O16T 2_656 5_666 72.2(3) ?
    O16T K2 O20T 6_566 4_656 109.7(3) ?
    O4W K2 O20T 2_656 4_656 93.1(3) ?
    O16T K2 O20T 5_666 4_656 154.7(4) ?
    O16T K2 O1W 6_566 2_656 74.5(3) ?
    O4W K2 O1W 2_656 2_656 110.2(4) ?
    O16T K2 O1W 5_666 2_656 122.8(3) ?
    O20T K2 O1W 4_656 2_656 81.2(2) ?
    O16T K2 O4W 6_566 . 66.4(3) ?
    O4W K2 O4W 2_656 . 131.3(5) ?
    O16T K2 O4W 5_666 . 119.9(4) ?
    O20T K2 O4W 4_656 . 55.2(3) ?
    O1W K2 O4W 2_656 . 100.9(3) ?
    O16T K2 O2W 6_566 2_656 78.0(3) ?
    O4W K2 O2W 2_656 2_656 84.7(3) ?
    O16T K2 O2W 5_666 2_656 61.4(2) ?
    O20T K2 O2W 4_656 2_656 139.4(3) ?
    O1W K2 O2W 2_656 2_656 62.0(2) ?
    O4W K2 O2W . 2_656 143.9(4) ?
    O16T K2 O20T 6_566 3_455 137.5(3) ?
    O4W K2 O20T 2_656 3_455 54.8(3) ?
    O16T K2 O20T 5_666 3_455 94.7(3) ?
    O20T K2 O20T 4_656 3_455 60.1(3) ?
    O1W K2 O20T 2_656 3_455 134.9(3) ?
    O4W K2 O20T . 3_455 76.6(3) ?
    O2W K2 O20T 2_656 3_455 138.6(3) ?
    O1W Na O6W . . 95.8(3) ?
    O1W Na O13T . . 169.6(3) ?
    O6W Na O13T . . 88.4(3) ?
    O1W Na O5W . . 89.5(3) ?
    O6W Na O5W . . 174.4(3) ?
    O13T Na O5W . . 86.1(3) ?
    O1W Na O2W . . 85.0(3) ?
    O6W Na O2W . . 99.4(4) ?
    O13T Na O2W . . 85.0(3) ?
    O5W Na O2W . . 79.1(3) ?
    O1W Na O3W . . 105.6(3) ?
    O6W Na O3W . . 87.8(3) ?
    O13T Na O3W . . 84.0(3) ?
    O5W Na O3W . . 92.7(3) ?
    O2W Na O3W . . 166.7(4) ?
loop_
    _geom_hbond_atom_site_label_D
    _geom_hbond_atom_site_label_H
    _geom_hbond_atom_site_label_A
    _geom_hbond_site_symmetry_A
    _geom_hbond_distance_DH
    _geom_hbond_distance_HA
    _geom_hbond_distance_DA
    _geom_hbond_angle_DHA
    _geom_hbond_publ_flag
    O1C H1 O10W 7_666 0.74(7) 1.89(7) 2.620(7) 174(8) y
    O3C H3 O7W . 0.91(8) 1.66(8) 2.547(7) 163(7) y
    O4C H4 O8W . 0.79(7) 1.82(8) 2.594(8) 166(7) y
    O5C H5 O9W . 0.97(6) 1.60(6) 2.551(8) 165(7) y
    O6C H6 O5W 5_666 0.83(8) 1.75(9) 2.576(8) 179(9) y
    O8B H8 O11B 6_565 0.80(7) 1.85(7) 2.648(6) 175(7) y
    O1W H1A O2C 5_666 0.81(8) 2.12(8) 2.909(8) 166(13) y
    O1W H1B O9B 3_455 0.79(8) 2.13(9) 2.838(8) 150(14) y
    O2W H2B O24T . 0.80(8) 2.54(14) 2.978(9) 116(13) y
    O3W H3A O18T 3_455 0.88(8) 2.54(14) 2.975(10) 111(11) y
    O4W H4B O20T 4_656 0.85(10) 2.3(2) 2.792(12) 113(19) y
    O4W H4A O24T . 0.82(10) 2.39(19) 2.957(12)  13E1(2)
                                                       y
    O5W H5B O8W 5_666 0.96 2.08 2.958(13) 150.8 y
    O5W H5A O15T 2_655 0.96 2.01 2.687(8) 126.1 y
    O6W H6B O19T 3_455 0.88(8) 2.09(9) 2.921(9) 158(12) y
    O6W H6A O4W . 0.98(8) 1.90(10) 2.788(15) 148(12) y
    O7W H7B O11W . 0.75(7) 2.03(7) 2.730(9) 155(9) y
    O7W H7A O21T 6_565 0.96(7) 1.88(7) 2.727(7) 146(7) y
    O8W H8B O10W 4_646 0.80(7) 2.05(8) 2.840(8) 167(12) y
    O8W H8A O17T 7_656 0.76(7) 2.27(10) 2.867(9) 136(12) y
    O9W H9B O12B 7_666 0.73(8) 2.09(10) 2.752(8) 150(14) y
    O9W H9A O6W 7_666 0.75(8) 2.32(11) 2.937(10) 141(13) y
    O10W H10B O7W 7_666 0.90(7) 1.99(7) 2.835(8) 155(9) y
    O10W H10A O23T . 0.85(7) 2.02(7) 2.782(8) 149(9) y
    O11W H11B O10B . 0.77(8) 2.18(9) 2.880(8) 153(14) y
    O11W H11A O18T 5_766 0.84(7) 2.18(8) 2.983(8) 159(12) y
