# Supplementary material for: Monopotassium monosodium hexa­hydrogen α-hexa­molybdoplatinate(IV) undeca­hydrate
Source: Acta Crystallogr Sect E Struct Rep Online. 2010 Jan 23;66(Pt 2):i8–9. doi: 10.1107/S160053681000228X (PMC2979713; doi:10.1107/S160053681000228X)
Supplement: Supplementary file 2 [file e-66-000i8-Isup2.hkl]

# 
# h,k,l, Fc-squared, Fo-squared, sigma(Fo-squared) and status flag 
# 
data_I
_shelx_title ' NA3(PTMO6O24)2 POM' 
_shelx_refln_list_code          4 
_shelx_F_calc_maximum     1900.55 
_exptl_crystal_F_000      5344.00 
_reflns_d_resolution_high  0.7691 
 
loop_ 
 _symmetry_equiv_pos_as_xyz 
 'x, y, z' 
 '-x, y, -z+1/2' 
 'x+1/2, y+1/2, z' 
 '-x+1/2, y+1/2, -z+1/2' 
 '-x, -y, -z' 
 'x, -y, z-1/2' 
 '-x+1/2, -y+1/2, -z' 
 'x+1/2, -y+1/2, z-1/2' 
 
_cell_length_a    20.9350 
_cell_length_b    18.5350 
_cell_length_c    17.7750 
_cell_angle_alpha  90.000 
_cell_angle_beta  114.300 
_cell_angle_gamma  90.000 
 
_shelx_F_squared_multiplier     1.000 
 
loop_ 
 _refln_index_h 
 _refln_index_k 
 _refln_index_l 
 _refln_F_squared_calc 
 _refln_F_squared_meas 
 _refln_F_squared_sigma 
 _refln_observed_status 
   2   0   0  1155960.00  1034853.63  10446.02 o 
   4   0   0    15594.03    17635.98    576.06 o 
   6   0   0   780028.75   789087.81   3573.40 o 
   8   0   0  1279132.13  1232766.00   5255.37 o 
  10   0   0     6588.27     7507.23    643.83 o 
  12   0   0     2464.60     3003.51    557.57 o 
  14   0   0     2265.80     3031.23    594.54 o 
  16   0   0     3032.23     4097.09    702.36 o 
  18   0   0    41050.45    42261.67   1595.71 o 
  20   0   0    73190.47    74382.27   2273.42 o 
  22   0   0      597.92     -810.18    810.18 o 
  24   0   0     8024.41     8030.92   1142.87 o 
   1   1   0     3092.35     3441.17    240.28 o 
   3   1   0     1143.80      951.88    323.45 o 
   5   1   0     3275.01     3758.24    477.48 o 
   7   1   0    61963.70    63609.68   1139.79 o 
   9   1   0    26616.42    23402.72    862.55 o 
  11   1   0      607.45     1010.41    474.40 o 
  13   1   0    23288.54    24514.79   1053.54 o 
  15   1   0    12637.56    12229.67    964.20 o 
  17   1   0     8816.82     8243.47    884.11 o 
  19   1   0    44142.32    44134.63   1709.69 o 
  21   1   0    25728.16    23954.13   1484.81 o 
  23   1   0     5227.70     4574.57    976.53 o 
   0   2   0  1674546.63  1151027.88  15248.58 o 
   2   2   0   506373.38   483449.81   2241.09 o 
   4   2   0    79279.31    78140.50   1004.25 o 
   6   2   0   224757.66   225759.06   1906.84 o 
   8   2   0   442566.78   443028.25   3080.52 o 
  10   2   0   181267.11   180182.75   2190.25 o 
  12   2   0    44978.86    49248.29   1340.03 o 
  14   2   0    37033.75    36245.41   1296.90 o 
  16   2   0    80427.73    79018.45   1977.69 o 
  18   2   0   146627.88   151250.50   2892.61 o 
  20   2   0    45605.48    47002.59   1814.43 o 
  22   2   0     1616.27     1623.43    794.77 o 
  24   2   0     5107.18     4673.15    976.53 o 
   1   3   0    10873.91    11229.48    391.23 o 
   3   3   0      235.57      662.31    474.40 o 
   5   3   0     3563.35     3422.46    477.48 o 
   7   3   0    26319.07    28735.10    865.63 o 
   9   3   0    51627.77    51025.75   1179.84 o 
  11   3   0    52687.62    51518.64   1333.87 o 
  13   3   0     3662.03     5751.33    686.96 o 
  15   3   0    66217.61    64367.49   1765.14 o 
  17   3   0   111375.99   110667.72   2424.37 o 
  19   3   0    34981.59    40105.30   1666.56 o 
  21   3   0    11365.09    10972.82   1133.63 o 
  23   3   0    16634.42    13098.38   1349.27 o 
   0   4   0    59307.18    62685.16    933.40 o 
   2   4   0    32990.56    36872.24    586.89 o 
   4   4   0    36016.94    38223.11    881.03 o 
   6   4   0     2954.35     3594.97    502.12 o 
   8   4   0   390090.09   392726.41   3052.80 o 
  10   4   0   829564.13   810482.00   4882.63 o 
  12   4   0   277703.50   275241.47   3071.28 o 
  14   4   0    48260.43    49451.61   1487.89 o 
  16   4   0   375841.28   386947.34   4303.49 o 
  18   4   0   236965.53   234236.64   3613.45 o 
  20   4   0     7607.14     8080.21    982.69 o 
  22   4   0     4438.22     5169.11    924.16 o 
  24   4   0    14051.05    13930.12   1376.99 o 
   1   5   0     6789.07     6743.56    467.10 o 
   3   5   0     3245.12     2569.15    536.01 o 
   5   5   0     9776.07     9312.42    616.10 o 
   7   5   0      480.85      529.85    440.51 o 
   9   5   0    49147.21    49722.69   1247.61 o 
  11   5   0    86177.82    85481.38   1725.09 o 
  13   5   0     6381.55     5677.40    720.84 o 
  15   5   0    23057.93    21046.12   1176.76 o 
  17   5   0   121330.25   121911.63   2581.48 o 
  19   5   0    16119.19    18806.58   1210.64 o 
  21   5   0      898.30      369.66    705.44 o 
  23   5   0    36088.87    36276.22   1866.80 o 
   0   6   0   156835.63   169765.42   2717.02 o 
   2   6   0   789119.56   753353.25   9243.11 o 
   4   6   0   251559.64   238651.08   2242.62 o 
   6   6   0    87813.52    89344.35   1490.97 o 
   8   6   0    36052.89    37761.03   1093.58 o 
  10   6   0   542011.38   539534.81   4183.35 o 
  12   6   0    42797.88    44929.40   1380.07 o 
  14   6   0     1503.25     1715.85    619.18 o 
  16   6   0    60329.38    56820.21   1789.78 o 
  18   6   0    47615.29    51112.01   1857.55 o 
  20   6   0      809.77     2005.42    739.33 o 
  22   6   0    18574.02    21354.17   1549.50 o 
   1   7   0    16171.95    14754.72    582.68 o 
   3   7   0     5669.50     5270.77    603.78 o 
   5   7   0    46993.80    44809.26   1139.79 o 
   7   7   0    21016.50    22096.58    899.51 o 
   9   7   0     4031.11     3850.65    631.51 o 
  11   7   0    13979.67    14755.70    908.75 o 
  13   7   0    17142.32    20657.97   1050.46 o 
  15   7   0     2224.54     1219.89    659.23 o 
  17   7   0    16130.48    16360.65   1130.55 o 
  19   7   0    10583.84    10751.02   1072.02 o 
  21   7   0     2764.69     2402.81    881.03 o 
  23   7   0    32367.26    35472.20   1882.20 o 
   0   8   0   634227.19   626971.50  16203.53 o 
   2   8   0   225388.52   221325.33   2889.53 o 
   4   8   0   399123.50   386463.72   3256.11 o 
   6   8   0   482335.09   482689.91   3739.75 o 
   8   8   0    80189.94    77031.51   1641.92 o 
  10   8   0     5397.20     5076.70    683.88 o 
  12   8   0    54200.97    52455.11   1577.23 o 
  14   8   0    47808.52    45838.16   1598.79 o 
  16   8   0     1741.05     2427.45    686.96 o 
  18   8   0      870.97     1038.14    751.65 o 
  20   8   0    19204.97    19167.00   1497.13 o 
  22   8   0    45318.17    43339.85   2073.19 o 
   1   9   0     2525.42     2674.40    463.83 o 
   3   9   0     6088.17     6188.77    671.55 o 
   5   9   0    76870.63    78953.75   1620.35 o 
   7   9   0    40614.75    42061.43   1269.17 o 
   9   9   0      384.00      520.61    588.38 o 
  11   9   0     6424.36     6543.03    757.81 o 
  13   9   0    59224.05    59238.42   1752.82 o 
  15   9   0    26110.62    25796.28   1352.35 o 
  17   9   0     2683.93     1802.10    779.37 o 
  19   9   0    16875.95    17223.19   1364.67 o 
  21   9   0    35428.31    39951.28   1876.04 o 
   0  10   0    16035.23    17477.73   1027.35 o 
   2  10   0    21466.43    22492.72    724.21 o 
   4  10   0    44521.37    43996.00   1336.95 o 
   6  10   0   475210.44   483367.66   4152.54 o 
   8  10   0   159566.30   164955.73   2516.79 o 
  10  10   0     2133.24     3012.75    677.71 o 
  12  10   0   293308.81   307562.31   3801.36 o 
  14  10   0   484503.28   480739.94   5021.25 o 
  16  10   0    41982.19    40339.42   1706.61 o 
  18  10   0     7197.87     6256.54   1022.73 o 
  20  10   0    70271.96    71705.29   2458.26 o 
  22  10   0    42054.73    40933.96   2060.87 o 
   1  11   0       18.41      712.59    425.81 o 
   3  11   0      946.99     1303.06    631.51 o 
   5  11   0      112.01     -560.65    560.65 o 
   7  11   0    27325.58    27167.12   1195.24 o 
   9  11   0     5684.92     5113.67    748.57 o 
  11  11   0     3400.81     3490.23    720.84 o 
  13  11   0    70055.99    71135.39   2048.55 o 
  15  11   0    81767.13    81100.88   2282.67 o 
  17  11   0     7326.16     7387.09    995.01 o 
  19  11   0    16044.92    15122.28   1327.70 o 
  21  11   0    47565.93    47594.05   2128.64 o 
   0  12   0     2177.11     2593.87   1196.78 o 
   2  12   0     5264.78     5877.74    566.33 o 
   4  12   0   206265.08   206755.33   2963.46 o 
   6  12   0   269653.75   265584.06   3422.46 o 
   8  12   0     6496.07     6111.75    804.02 o 
  10  12   0    12916.76    12066.40   1044.30 o 
  12  12   0   293945.41   293311.81   3976.95 o 
  14  12   0   248623.02   249032.41   3893.78 o 
  16  12   0    21694.63    21471.23   1413.96 o 
  18  12   0     7218.42     6928.09   1062.78 o 
  20  12   0    38234.47    43204.31   1993.10 o 
   1  13   0    18166.53    16382.99    954.96 o 
   3  13   0     6419.46     5973.13    847.14 o 
   5  13   0     1112.73     1722.01    720.84 o 
   7  13   0     1326.96     3182.18    739.33 o 
   9  13   0    19854.74    18329.10   1145.95 o 
  11  13   0     1639.72     2886.45    760.89 o 
  13  13   0    12769.43    11881.57   1121.31 o 
  15  13   0    32141.79    30478.68   1592.63 o 
  17  13   0    12918.29    11847.68   1226.05 o 
  19  13   0     3291.44     4134.06    945.72 o 
   0  14   0    96301.08    99907.79   1979.23 o 
   2  14   0   439284.72   450672.00  16881.25 o 
   4  14   0   868267.69   820869.56   6432.13 o 
   6  14   0   234015.23   229110.67   3456.34 o 
   8  14   0     6738.28     6543.03    868.71 o 
  10  14   0    20420.79    18726.49   1213.73 o 
  12  14   0    47579.63    49762.73   1811.35 o 
  14  14   0     1078.79      117.06    794.77 o 
  16  14   0     1743.96     -662.31    899.51 o 
  18  14   0     1804.36     1876.04    921.08 o 
  20  14   0     2421.71     1093.58    930.32 o 
   1  15   0      904.05     1579.96   1095.13 o 
   3  15   0    14135.20    13203.11   1201.40 o 
   5  15   0      203.60     -126.30    797.85 o 
   7  15   0     3845.36     2184.09    840.98 o 
   9  15   0     1743.41     1891.44    837.90 o 
  11  15   0    16308.59    16708.75   1321.54 o 
  13  15   0     3038.85     3638.10    874.87 o 
  15  15   0     3544.63     5674.32    954.96 o 
  17  15   0     7482.31    10335.15   1173.68 o 
  19  15   0     3291.61     2658.49   1072.02 o 
   0  16   0     1775.83      947.25    783.99 o 
   2  16   0   137169.72   147991.81   4613.08 o 
   4  16   0   265700.59   260624.41   3912.26 o 
   6  16   0    83257.66    76172.04   2227.22 o 
   8  16   0    15121.88    16616.33   1306.14 o 
  10  16   0    49879.68    50807.03   1971.53 o 
  12  16   0    14144.62    12710.23   1247.61 o 
  14  16   0    12397.74    12583.93   1256.85 o 
  16  16   0    32134.45    29899.54   1845.23 o 
  18  16   0     8997.25     9297.01   1333.87 o 
   1  17   0      934.58      978.45    984.23 o 
   3  17   0       48.38      351.18    785.53 o 
   5  17   0    18905.19    17235.52   1423.20 o 
   7  17   0      110.94      397.39    837.90 o 
   9  17   0     1356.25     -400.47    856.38 o 
  11  17   0    33496.59    31467.53   1774.38 o 
  13  17   0    33805.00    33876.49   1792.86 o 
  15  17   0     3299.62     2181.01   1028.89 o 
  17  17   0     9518.85    10923.53   1376.99 o 
   0  18   0     9143.68     9431.72   2048.55 o 
   2  18   0     1586.77     1311.27   1078.18 o 
   4  18   0    17519.41    20667.21   1386.23 o 
   6  18   0    55195.48    51552.52   2011.58 o 
   8  18   0    66577.62    68788.04   2347.36 o 
  10  18   0    49409.86    51318.40   2113.24 o 
  12  18   0    91043.65    90958.55   2806.35 o 
  14  18   0   148336.16   141491.42   3536.44 o 
  16  18   0    73400.23    77247.15   2778.63 o 
   1  19   0     2392.40     2498.78    644.75 o 
   3  19   0     1162.22      560.65    874.87 o 
   5  19   0     5310.13     5363.19   1016.57 o 
   7  19   0      308.07     -921.08    921.08 o 
   9  19   0      119.48     -606.86    918.00 o 
  11  19   0    19407.73    20081.92   1601.87 o 
  13  19   0    26039.18    23156.28   1829.83 o 
  15  19   0     2706.58      677.71   1016.57 o 
   0  20   0   165298.61   165519.59   7112.92 o 
   2  20   0    39890.29    43887.45   1401.70 o 
   4  20   0     3830.15     3043.55    973.44 o 
   6  20   0    85243.34    81978.83   2680.05 o 
   8  20   0    62027.90    56385.86   2304.23 o 
  10  20   0     7847.01     8825.69   1232.21 o 
  12  20   0    15565.92    16465.38   1490.97 o 
   1  21   0    11820.55    13594.57    956.07 o 
   3  21   0     3578.71     3317.72   1007.33 o 
   5  21   0      146.77     -169.43    810.18 o 
   7  21   0     1727.96     2048.55   1065.86 o 
   9  21   0     6502.82     9173.79   1201.40 o 
  11  21   0     1571.89     2911.09   1028.89 o 
   0  22   0   211558.63   204252.20  11787.61 o 
   2  22   0   104136.67   100966.01   2271.88 o 
   4  22   0    37495.54    36953.93   2079.35 o 
   6  22   0    40132.14    42018.30   2045.47 o 
   8  22   0    30635.58    29736.27   1879.12 o 
  10  22   0     3082.51     3521.04   1090.50 o 
   1  23   0     7348.24     5841.45    823.07 o 
   3  23   0     6258.10     6336.63   1161.36 o 
   5  23   0     1817.26     1925.33    930.32 o 
   7  23   0     3574.72     5443.28   1075.10 o 
   0  24   0    16783.61    14599.78   2191.79 o 
   2  24   0    20824.75    20417.42   2116.32 o 
 -25   1   1      520.69     -893.35    893.35 o 
 -23   1   1      196.94     1075.10    896.43 o 
 -21   1   1     2393.90     1259.93    868.71 o 
 -19   1   1    16117.20    15790.75   1244.53 o 
 -17   1   1     1328.57     1056.62    656.15 o 
 -15   1   1      325.94        0.00    594.54 o 
 -13   1   1     4454.22     4978.12    643.83 o 
 -11   1   1     4754.23     4549.93    579.14 o 
  -9   1   1    13582.45    14392.20    699.28 o 
  -7   1   1        7.90       -6.16    468.24 o 
  -5   1   1     4016.47     4260.36    459.00 o 
  -3   1   1     3925.40     4337.37    357.34 o 
  -1   1   1      818.57     1532.38    130.69 o 
   1   1   1      752.52      358.42    159.61 o 
   3   1   1      237.95     -363.50    363.50 o 
   5   1   1      125.07     -437.43    437.43 o 
   7   1   1    10096.61     9913.12    603.78 o 
   9   1   1     2583.82     2750.91    499.04 o 
  11   1   1     1384.97     -144.78    514.45 o 
  13   1   1    12076.36    12211.19    896.43 o 
  15   1   1    19024.04    16570.12   1090.50 o 
  17   1   1      941.48      822.50    637.67 o 
  19   1   1     6686.61     6709.38    954.96 o 
  21   1   1      111.45     -773.21    773.21 o 
  23   1   1      148.14     1395.48    865.63 o 
 -24   2   1       75.69     -868.71    868.71 o 
 -22   2   1    16631.29    17312.53   1386.23 o 
 -20   2   1    75485.85    83525.26   2325.79 o 
 -18   2   1    30883.30    28541.03   1401.64 o 
 -16   2   1     5654.62     5196.84    785.53 o 
 -14   2   1   100224.99   104934.88   2060.87 o 
 -12   2   1   169410.42   168467.55   2313.47 o 
 -10   2   1    85495.41    83774.77   1500.21 o 
  -8   2   1   368322.34   354626.50   2658.49 o 
  -6   2   1    18894.60    18045.69    677.71 o 
  -4   2   1   192312.22   193906.48   1472.49 o 
  -2   2   1   960143.56   878700.31  15538.13 o 
   0   2   1   133549.23   135553.86    744.93 o 
   2   2   1    16970.44    17151.28   1241.45 o 
   4   2   1    10137.68    12574.69    600.70 o 
   6   2   1   283256.47   297621.47   2298.07 o 
   8   2   1   111225.50   105976.08   1567.99 o 
  10   2   1     3804.19     5199.92    579.14 o 
  12   2   1       37.04      757.81    511.37 o 
  14   2   1   288571.22   284239.69   3397.81 o 
  16   2   1     6564.50     4950.40    865.63 o 
  18   2   1    79429.80    81784.75   2211.81 o 
  20   2   1    10664.35    11545.79   1127.47 o 
  22   2   1      748.13     -720.84    720.84 o 
  24   2   1    10489.04    11379.44   1306.14 o 
 -25   3   1       26.09     -862.55    862.55 o 
 -23   3   1      464.76      822.50    810.18 o 
 -21   3   1     6775.51     5720.53    945.72 o 
 -19   3   1     8837.94     8841.10    988.85 o 
 -17   3   1    10587.14    10593.91    958.04 o 
 -15   3   1     4113.03     5979.29    742.41 o 
 -13   3   1    23533.17    24844.40   1068.94 o 
 -11   3   1     5868.43     6324.31    643.83 o 
  -9   3   1    11233.12    11940.10    674.63 o 
  -7   3   1     1702.15     1450.93    459.00 o 
  -5   3   1     1296.27     1327.70    446.68 o 
  -3   3   1    13048.44    13615.90    566.82 o 
  -1   3   1      850.43      662.86    505.21 o 
   1   3   1     1827.98     2365.24    303.72 o 
   3   3   1       60.56      252.60    446.68 o 
   5   3   1       26.07     -449.76    449.76 o 
   7   3   1    36967.07    35016.28    951.88 o 
   9   3   1     1870.46     1207.56    495.96 o 
  11   3   1    17009.52    17297.13    905.67 o 
  13   3   1    19086.90    19111.55    998.09 o 
  15   3   1    63082.35    66921.24   1802.10 o 
  17   3   1     3566.03     4371.26    840.98 o 
  19   3   1    20510.63    19844.72   1312.30 o 
  21   3   1    11061.92    11040.59   1142.87 o 
  23   3   1     1674.58     1996.18    924.16 o 
 -24   4   1      328.22      326.54    800.94 o 
 -22   4   1     4155.12     5122.91    948.80 o 
 -20   4   1     8329.99     8203.43   1031.97 o 
 -18   4   1    16747.27    19823.15   1235.29 o 
 -16   4   1    72681.80    78359.21   1968.45 o 
 -14   4   1    26166.76    27832.51   1170.60 o 
 -12   4   1   108838.87   112177.17   2005.42 o 
 -10   4   1    95565.19    90906.18   1617.27 o 
  -8   4   1    38870.57    40536.58   1041.22 o 
  -6   4   1    56773.05    58927.29   1096.67 o 
  -4   4   1   356792.69   346333.75   2298.07 o 
  -2   4   1    25791.21    22957.81   1147.49 o 
   0   4   1    27839.61    30593.42    594.37 o 
   2   4   1       15.46     1089.54    670.01 o 
   4   4   1     8605.07    11826.12    603.78 o 
   6   4   1    13978.77    13261.64    659.23 o 
   8   4   1    25355.83    24567.16    893.35 o 
  10   4   1   181677.78   184415.41   2353.52 o 
  12   4   1    30553.21    30654.27   1164.44 o 
  14   4   1    66916.04    68744.91   1765.14 o 
  16   4   1       30.77     -674.63    674.63 o 
  18   4   1    54150.07    54999.62   1909.92 o 
  20   4   1      611.18      757.81    683.88 o 
  22   4   1    26125.51    30216.83   1660.40 o 
 -23   5   1       46.60     -770.13    770.13 o 
 -21   5   1      467.29     1269.17    757.81 o 
 -19   5   1    12370.36    12614.73   1167.52 o 
 -17   5   1    30471.38    32151.40   1398.56 o 
 -15   5   1     1461.03     1269.17    643.83 o 
 -13   5   1     1008.36     1410.88    588.38 o 
 -11   5   1     6679.51     7953.91    730.08 o 
  -9   5   1    19170.66    18464.64    819.42 o 
  -7   5   1     6676.91     5618.87    554.49 o 
  -5   5   1    35164.21    34729.79    914.91 o 
  -3   5   1     1401.33     1977.69    517.53 o 
  -1   5   1      133.72     -208.73    993.47 o 
   1   5   1     3829.03     3729.51    405.14 o 
   3   5   1     1392.10      295.73    517.53 o 
   5   5   1    12049.18    11274.71    659.23 o 
   7   5   1     8112.02     8526.88    671.55 o 
   9   5   1     2260.74     3739.75    579.14 o 
  11   5   1    10944.86    11847.68    810.18 o 
  13   5   1      561.82     1398.56    588.38 o 
  15   5   1     7865.25     9740.61    911.83 o 
  17   5   1      460.99      785.53    770.13 o 
  19   5   1     1345.88     1321.54    730.08 o 
  21   5   1     8367.03     8154.14   1065.86 o 
  23   5   1    20784.92    22361.50   1709.69 o 
 -24   6   1      499.44     1728.17    982.69 o 
 -22   6   1    13434.33    14995.98   1309.22 o 
 -20   6   1     2547.02     1768.22    791.69 o 
 -18   6   1    70504.89    75448.13   2153.28 o 
 -16   6   1    35638.54    36615.07   1490.97 o 
 -14   6   1      577.83      277.25    619.18 o 
 -12   6   1     9221.04    10406.00    859.47 o 
 -10   6   1    28974.46    30275.36   1068.94 o 
  -8   6   1    21758.36    21264.84    874.87 o 
  -6   6   1     2707.99     1278.42    508.29 o 
  -4   6   1   127020.09   116847.25   1604.95 o 
  -2   6   1   680105.75   665688.13   9337.04 o 
   0   6   1   147899.69   153107.69   3023.53 o 
   2   6   1   315026.13   325340.94   4984.28 o 
   4   6   1    88089.16    85604.61   1413.96 o 
   6   6   1    45246.64    48890.95   1152.11 o 
   8   6   1   613373.44   601792.13   4106.33 o 
  10   6   1   591251.31   612059.50   4497.56 o 
  12   6   1     8658.04    10655.52    893.35 o 
  14   6   1      195.26     -600.70    600.70 o 
  16   6   1    20229.95    20128.12   1207.56 o 
  18   6   1     2972.42     1694.29    779.37 o 
  20   6   1      348.50     -776.29    776.29 o 
  22   6   1    11500.59    11197.69   1226.05 o 
 -23   7   1    10296.13     9195.36   1244.53 o 
 -21   7   1     2290.39       33.89    908.75 o 
 -19   7   1    22054.71    23113.15   1373.91 o 
 -17   7   1     2785.75     2356.60    788.61 o 
 -15   7   1      705.80      532.93    622.27 o 
 -13   7   1     5527.74     5255.37    739.33 o 
 -11   7   1     5351.60     5132.15    693.12 o 
  -9   7   1     2228.69     1681.96    536.01 o 
  -7   7   1    30174.38    31295.01   1016.57 o 
  -5   7   1      199.64      967.28    508.29 o 
  -3   7   1    20765.98    19820.07    874.87 o 
  -1   7   1     1647.87     2764.84    442.12 o 
   1   7   1      136.51     -287.47    640.75 o 
   3   7   1    41263.06    40188.48   1059.70 o 
   5   7   1    59735.97    60399.77   1309.22 o 
   7   7   1     2326.94      702.36    539.09 o 
   9   7   1    13059.68    13424.91    834.82 o 
  11   7   1    10820.32    10073.30    890.27 o 
  13   7   1    12530.64    12562.37    991.93 o 
  15   7   1     2077.89     1512.54    748.57 o 
  17   7   1     4122.85     4497.56    840.98 o 
  19   7   1      517.10     1940.73    763.97 o 
  21   7   1     1429.85     -714.68    751.65 o 
  23   7   1     7179.86     8114.09   1213.73 o 
 -22   8   1    67114.80    68692.54   2427.45 o 
 -20   8   1     9518.30    10436.81   1158.28 o 
 -18   8   1     8034.90     8613.14   1007.33 o 
 -16   8   1    60730.20    62660.89   1913.00 o 
 -14   8   1    18012.60    20007.98   1108.99 o 
 -12   8   1    13722.63    14857.35    991.93 o 
 -10   8   1      993.38     1380.07    594.54 o 
  -8   8   1    42538.28    46198.57   1284.58 o 
  -6   8   1   196315.44   195000.08   2390.48 o 
  -4   8   1     3478.87     2812.52    591.46 o 
  -2   8   1       93.29     -506.75    506.75 o 
   0   8   1   190629.59   183509.94   4822.56 o 
   2   8   1    52969.47    48266.33    885.12 o 
   4   8   1  1160384.75  1112431.50   5606.55 o 
   6   8   1   227196.72   237039.94   2655.41 o 
   8   8   1    50502.24    53052.73   1413.96 o 
  10   8   1    17018.51    18982.17    988.85 o 
  12   8   1   138512.95   136137.47   2467.50 o 
  14   8   1     9937.43    11342.48   1041.22 o 
  16   8   1      110.76      643.83    686.96 o 
  18   8   1     1751.83      -64.69    819.42 o 
  20   8   1    24149.32    22383.07   1490.97 o 
  22   8   1     4313.61     4605.38   1031.97 o 
 -23   9   1     7067.73     9389.43   1189.08 o 
 -21   9   1     3379.59     5310.82   1019.65 o 
 -19   9   1      675.08      998.09    763.97 o 
 -17   9   1      542.62     -656.15    656.15 o 
 -15   9   1      759.74        0.00    720.84 o 
 -13   9   1     7262.12     7371.69    800.94 o 
 -11   9   1     1853.84     1170.60    634.59 o 
  -9   9   1    18134.21    17657.55    964.20 o 
  -7   9   1    50154.00    55246.07   1435.52 o 
  -5   9   1    15568.61    14854.27    874.87 o 
  -3   9   1      477.34     -554.49    554.49 o 
  -1   9   1    27040.65    25692.05    755.86 o 
   1   9   1      721.95     -201.55    415.87 o 
   3   9   1    12983.53    11949.34    804.02 o 
   5   9   1    90762.41    89144.13   1755.90 o 
   7   9   1    30966.29    31276.53   1170.60 o 
   9   9   1      111.36     -572.98    572.98 o 
  11   9   1    31407.00    31279.61   1284.58 o 
  13   9   1    49573.18    50015.34   1669.64 o 
  15   9   1     2065.02      668.47    776.29 o 
  17   9   1      500.01     -677.71    677.71 o 
  19   9   1      113.77     2254.94    859.47 o 
  21   9   1     2253.06     2985.02   1044.30 o 
 -22  10   1    36425.05    34803.73   2039.30 o 
 -20  10   1    18172.56    18304.46   1475.57 o 
 -18  10   1     1939.05     1133.63    899.51 o 
 -16  10   1     6116.48     7319.32    991.93 o 
 -14  10   1    98646.61   101854.35   2439.77 o 
 -12  10   1     2764.25     4676.23    757.81 o 
 -10  10   1    10954.70    11351.72    979.61 o 
  -8  10   1    56076.41    53952.24   1558.74 o 
  -6  10   1    15828.14    15387.20    991.93 o 
  -4  10   1     3878.28     3980.03    671.55 o 
  -2  10   1    34578.69    38281.55    912.19 o 
   0  10   1   139243.81   135132.66   2981.94 o 
   2  10   1       12.10        7.00    779.37 o 
   4  10   1    56967.35    59296.95   1503.29 o 
   6  10   1    76966.63    78158.98   1774.38 o 
   8  10   1      211.39     1675.80    597.62 o 
  10  10   1    10254.63    11730.63    936.48 o 
  12  10   1     6412.60     9959.33   1010.41 o 
  14  10   1     7842.64     9136.83    988.85 o 
  16  10   1     2268.11     2738.58    751.65 o 
  18  10   1    26501.11    24385.41   1512.54 o 
  20  10   1    32524.92    31221.08   1780.54 o 
  22  10   1      478.60     -751.65    995.01 o 
 -21  11   1      264.32     -911.83    911.83 o 
 -19  11   1      178.66      -73.93    871.79 o 
 -17  11   1    10331.94     9497.25   1118.23 o 
 -15  11   1    36580.20    39153.42   1654.24 o 
 -13  11   1      795.71     -388.15    757.81 o 
 -11  11   1      172.34      927.24    693.12 o 
  -9  11   1    25757.23    28226.81   1226.05 o 
  -7  11   1    42997.60    42846.97   1447.84 o 
  -5  11   1     2858.12     4321.97    736.24 o 
  -3  11   1     1261.42      742.41    628.43 o 
  -1  11   1    26888.53    27376.86    825.42 o 
   1  11   1    12065.36    12165.70    635.91 o 
   3  11   1      556.68     -572.98    572.98 o 
   5  11   1    25538.13    26292.25   1155.20 o 
   7  11   1     4420.22     3450.18    714.68 o 
   9  11   1      745.66      -18.48    671.55 o 
  11  11   1     2746.70     3564.16    720.84 o 
  13  11   1    11396.29    13055.25   1093.58 o 
  15  11   1    15662.40    14657.12   1232.21 o 
  17  11   1      772.96     1940.73    911.83 o 
  19  11   1      198.84     1765.14    896.43 o 
  21  11   1    11127.58     9571.18   1299.98 o 
 -20  12   1      815.71     1093.58    856.38 o 
 -18  12   1     8862.94     7639.69   1121.31 o 
 -16  12   1    70583.75    75096.95   2298.07 o 
 -14  12   1      903.51     -680.80    807.10 o 
 -12  12   1    46746.79    45727.26   1703.53 o 
 -10  12   1     2383.92     2923.41    733.16 o 
  -8  12   1    23347.44    43925.15   1561.82 o 
  -6  12   1   155422.02   163175.20   2741.66 o 
  -4  12   1   199635.78   197754.06   2951.14 o 
  -2  12   1      293.63       32.09    471.29 o 
   0  12   1    81118.52    81496.08   1373.33 o 
   2  12   1    33558.34    32039.13    948.09 o 
   4  12   1    92075.91    88558.83   2030.06 o 
   6  12   1    40898.00    42021.39   1515.62 o 
   8  12   1     2855.33     3887.62    711.60 o 
  10  12   1    65165.47    65602.78   1916.08 o 
  12  12   1   126769.09   127354.91   2698.54 o 
  14  12   1     1273.65     1583.39    804.02 o 
  16  12   1     3579.18     1207.56    828.66 o 
  18  12   1    22750.51    21369.58   1478.65 o 
  20  12   1      185.56     -918.00    918.00 o 
 -21  13   1     4702.68     6308.91   1108.99 o 
 -19  13   1     1383.54     2341.20    834.82 o 
 -17  13   1    41129.19    40816.91   1909.92 o 
 -15  13   1    28774.80    30247.64   1626.52 o 
 -13  13   1     2683.77     3379.33    840.98 o 
 -11  13   1     1185.90      945.72    782.45 o 
  -9  13   1     4338.98     4854.90    816.34 o 
  -7  13   1     9294.58    10692.49    976.53 o 
  -5  13   1    15746.95    18285.97   1201.40 o 
  -3  13   1    16116.34    15722.98   1078.18 o 
  -1  13   1     5268.25     6195.06   1096.67 o 
   1  13   1    30519.54    31930.51   2800.19 o 
   3  13   1    48509.31    46937.90   1608.03 o 
   5  13   1      583.56      733.16    733.16 o 
   7  13   1     3681.20     3360.85    754.73 o 
   9  13   1     4856.41     3918.42    804.02 o 
  11  13   1      190.10     2199.49    748.57 o 
  13  13   1     1626.45     -280.33    736.24 o 
  15  13   1    10408.94    12091.05   1155.20 o 
  17  13   1      825.85     -613.02    893.35 o 
  19  13   1      709.66      690.04    859.47 o 
 -20  14   1      216.66      360.42    825.58 o 
 -18  14   1     6329.41     6216.49   1182.92 o 
 -16  14   1    13485.38    14201.20   1272.26 o 
 -14  14   1     9116.08     9429.48   1053.54 o 
 -12  14   1     6651.30     8690.15    982.69 o 
 -10  14   1     6047.25     5606.55    914.91 o 
  -8  14   1    10339.84    10033.26   1007.33 o 
  -6  14   1   199757.52   211021.86   3397.81 o 
  -4  14   1     2071.82      985.77    844.06 o 
  -2  14   1    11056.14    10587.87    930.32 o 
   0  14   1    77633.67    75071.78   1420.22 o 
   2  14   1    20247.04    21498.60    908.21 o 
   4  14   1   115301.75   116801.04   2510.62 o 
   6  14   1    26768.60    28109.76   1367.75 o 
   8  14   1     2209.53     2809.44    723.92 o 
  10  14   1    24531.93    21930.23   1395.48 o 
  12  14   1    22849.70    23236.37   1401.64 o 
  14  14   1     2781.07     2966.54    831.74 o 
  16  14   1     3204.69     4001.60    908.75 o 
  18  14   1      228.00     -853.30    853.30 o 
 -19  15   1      833.02     -905.67    905.67 o 
 -17  15   1     4730.89     6074.79   1081.26 o 
 -15  15   1     2364.20     2147.12    850.22 o 
 -13  15   1     4789.64     3142.13    881.03 o 
 -11  15   1     9622.37    10104.11   1099.75 o 
  -9  15   1     1443.39      206.39    837.90 o 
  -7  15   1     5821.92     4300.41    902.59 o 
  -5  15   1    48512.76    50680.73   1832.91 o 
  -3  15   1    31026.93    32296.18   1475.57 o 
  -1  15   1      982.28     1168.87    797.85 o 
   1  15   1    17980.45    19716.07   1058.16 o 
   3  15   1    86675.22    87345.10   2270.34 o 
   5  15   1     5718.34     5822.19    951.88 o 
   7  15   1     2686.02     2045.47    770.13 o 
   9  15   1    38307.70    36846.11   1722.01 o 
  11  15   1    30834.36    30068.97   1589.55 o 
  13  15   1     2186.28     1715.85    899.51 o 
  15  15   1     2644.69     3385.49    927.24 o 
  17  15   1     9607.54     9900.79   1216.81 o 
 -18  16   1    61518.92    58819.48   2513.71 o 
 -16  16   1    98488.07    95493.07   2938.82 o 
 -14  16   1      663.83     -545.25    810.18 o 
 -12  16   1     5955.94     7038.99   1004.25 o 
 -10  16   1    11545.74    13292.45   1179.84 o 
  -8  16   1     5782.80     5868.39    976.53 o 
  -6  16   1    59800.36    62648.56   2082.43 o 
  -4  16   1    85151.38    85327.35   2322.71 o 
  -2  16   1    19681.42    21024.43    933.29 o 
   0  16   1     4924.02     4001.07   1409.34 o 
   2  16   1    17514.72    20180.26   2496.76 o 
   4  16   1     6147.14     4094.01    958.04 o 
   6  16   1     1829.44     2347.36    819.42 o 
   8  16   1    16307.77    17953.28   1392.40 o 
  10  16   1    48276.63    44199.32   1916.08 o 
  12  16   1    44544.24    42887.02   1949.97 o 
  14  16   1     4159.96     4281.92   1010.41 o 
  16  16   1     5184.62     1404.72   1050.46 o 
  18  16   1     1437.94     1900.68    967.28 o 
 -17  17   1      913.80     1703.53   1038.14 o 
 -15  17   1     1429.88     3274.59    988.85 o 
 -13  17   1    23626.28    28679.65   1660.40 o 
 -11  17   1    18981.45    21748.48   1484.81 o 
  -9  17   1     3625.53     4211.07    924.16 o 
  -7  17   1    15442.37    15208.53   1306.14 o 
  -5  17   1    46591.51    50788.55   1925.33 o 
  -3  17   1     9259.30     8277.36   1035.06 o 
  -1  17   1     1780.58     2129.79    585.90 o 
   1  17   1    16939.31    17048.95   1738.95 o 
   3  17   1    14294.50    13905.47   1266.09 o 
   5  17   1    12975.17    13264.72   1170.60 o 
   7  17   1     2730.59     5603.47    918.00 o 
   9  17   1    36458.05    36131.43   1749.74 o 
  11  17   1    47789.13    51660.34   2045.47 o 
  13  17   1     6788.31     7759.83   1115.15 o 
  15  17   1      576.66       67.77    945.72 o 
  17  17   1    12934.80    12405.26   1417.04 o 
 -16  18   1    54709.66    58871.84   2510.62 o 
 -14  18   1      116.04     1201.40    951.88 o 
 -12  18   1    35346.31    36907.72   1940.73 o 
 -10  18   1    30308.54    32320.83   1802.10 o 
  -8  18   1    53484.88    55856.01   2162.53 o 
  -6  18   1    28091.36    27579.91   1614.19 o 
  -4  18   1    25698.51    27613.79   1531.02 o 
  -2  18   1    20341.33    20187.83    988.57 o 
   0  18   1     1995.33     1948.31    634.49 o 
   2  18   1     4218.92     4472.02    671.93 o 
   4  18   1     1441.94     2036.22    893.35 o 
   6  18   1    12723.11    10982.06   1195.24 o 
   8  18   1     1343.60     1460.17    853.30 o 
  10  18   1    31887.03    30872.98   1749.74 o 
  12  18   1       69.35     -874.87    874.87 o 
  14  18   1    59984.64    59743.63   2399.73 o 
 -15  19   1    10773.24    14530.82   1497.13 o 
 -13  19   1    38164.13    38990.15   2137.88 o 
 -11  19   1     2006.47     3246.87    967.28 o 
  -9  19   1     7458.41     9275.45   1186.00 o 
  -7  19   1    38827.93    43139.62   1968.45 o 
  -5  19   1     8937.19     7420.98   1108.99 o 
  -3  19   1     2608.78     2606.12    982.69 o 
  -1  19   1    51548.99    45027.22   1373.23 o 
   1  19   1    11557.10    12759.06    928.78 o 
   3  19   1     1036.85     -166.35    868.71 o 
   5  19   1    10651.51    10171.88   1201.40 o 
   7  19   1    11235.34     9906.96   1229.13 o 
   9  19   1     1242.49     1296.90    905.67 o 
  11  19   1     6703.48     5893.04   1133.63 o 
  13  19   1     3647.88     2473.66   1118.23 o 
 -14  20   1      652.02      662.31   1068.94 o 
 -12  20   1     9175.55    10218.09   1272.26 o 
 -10  20   1     6281.66     5507.97   1152.11 o 
  -8  20   1    77931.73    75626.80   2599.96 o 
  -6  20   1    17388.03    16542.40   1518.70 o 
  -4  20   1       58.45     1494.05    856.38 o 
  -2  20   1    13339.61    12296.57   1538.72 o 
   0  20   1    54597.94    52097.46   4713.20 o 
   2  20   1     6724.49     7199.68    778.72 o 
   4  20   1    30671.01    28020.42   1777.46 o 
   6  20   1    78049.16    73479.67   2572.24 o 
   8  20   1    14595.91    13960.92   1389.32 o 
  10  20   1     3759.78     3496.39    954.96 o 
  12  20   1    59534.27    47775.80   2304.23 o 
 -11  21   1     1704.81     1758.98   1031.97 o 
  -9  21   1     4872.62     8021.68   1173.68 o 
  -7  21   1    26269.02    26514.04   1829.83 o 
  -5  21   1     2065.83     3675.06    948.80 o 
  -3  21   1    11739.16     9731.37   1235.29 o 
  -1  21   1    47719.75    47889.77   1495.11 o 
   1  21   1    25948.26    22992.28   1226.86 o 
   3  21   1     1094.26     -902.59    902.59 o 
   5  21   1    18653.39    15377.96   1531.02 o 
   7  21   1    31579.61    27090.10   1814.43 o 
   9  21   1     3436.48     1996.18   1004.25 o 
  11  21   1      930.22     1832.91   1099.75 o 
 -10  22   1     2576.02       86.25   1078.18 o 
  -8  22   1       76.67      462.08    896.43 o 
  -6  22   1     3756.70     3487.15   1078.18 o 
  -4  22   1     6675.76     5246.13   1112.07 o 
  -2  22   1     9898.89    10210.87   1161.36 o 
   0  22   1    20808.67    20753.61   1289.20 o 
   2  22   1     7203.50     7491.87   1933.03 o 
   4  22   1    20426.87    20004.90   1697.37 o 
   6  22   1      797.17     1112.07   1065.86 o 
   8  22   1    20422.90    19675.29   1823.67 o 
  -7  23   1     2642.04     3980.03   1112.07 o 
  -5  23   1    16683.88    16237.43   1490.97 o 
  -3  23   1    22422.92    21157.02   1734.33 o 
  -1  23   1    21964.90    20719.14   1209.84 o 
   1  23   1    15997.78    16041.64   1083.21 o 
   3  23   1    12997.05    11425.65   1413.96 o 
   5  23   1     8494.44     7473.34   1250.69 o 
  -2  24   1    21137.63    21361.80   1296.01 o 
   0  24   1      315.57     -666.82    673.20 o 
 -24   0   2    27227.89    28359.28   1697.37 o 
 -22   0   2   286374.66   292815.84   4482.16 o 
 -20   0   2   246245.08   255824.95   3887.62 o 
 -18   0   2     1136.71      927.24    696.20 o 
 -16   0   2     9264.77     9417.15    874.87 o 
 -14   0   2   391985.31   394716.41   3767.48 o 
 -12   0   2     2549.97     2439.77    536.01 o 
 -10   0   2     7895.94     7664.34    643.83 o 
  -8   0   2     5510.44     5600.39    532.93 o 
  -6   0   2   139616.50   142723.63   1432.44 o 
  -4   0   2   115429.37   120408.33   1096.67 o 
  -2   0   2  2073861.88  1460651.50  14004.04 o 
   0   0   2   460654.31   439627.84   1282.90 o 
   2   0   2     6799.48     8192.14    309.29 o 
   4   0   2  1777717.63  1600149.00   6268.86 o 
   6   0   2   989908.81   879676.75   4204.91 o 
   8   0   2     4214.53     4100.17    545.25 o 
  10   0   2    32432.77    34695.91   1096.67 o 
  12   0   2   299578.25   312931.69   3317.72 o 
  14   0   2   254975.67   255994.39   3277.67 o 
  16   0   2     5863.68     4063.21    776.29 o 
  18   0   2     3318.19     2097.83    791.69 o 
  20   0   2      749.21      640.75    745.49 o 
  22   0   2     6041.87     9047.49   1056.62 o 
 -25   1   2     5678.97     4451.35   1013.49 o 
 -23   1   2    72740.93    77077.72   2458.26 o 
 -21   1   2   123144.15   132878.28   2935.74 o 
 -19   1   2    17633.18    16163.50   1232.21 o 
 -17   1   2      718.94     1370.83    591.46 o 
 -15   1   2    59187.16    60960.43   1611.11 o 
 -13   1   2    37691.14    40179.23   1235.29 o 
 -11   1   2     1801.44     2775.55    499.04 o 
  -9   1   2    22993.99    23180.92    807.10 o 
  -7   1   2     8387.08     7725.95    579.14 o 
  -5   1   2     1228.51     1638.84    428.19 o 
  -3   1   2    10675.61    12121.85    431.27 o 
  -1   1   2      460.68      711.94    288.03 o 
   1   1   2     1594.05     1830.25    227.25 o 
   3   1   2     4308.38     4771.73    483.64 o 
   5   1   2    96257.90    97165.80   1296.90 o 
   7   1   2     5189.08     4457.51    572.98 o 
   9   1   2      365.94     -446.68    446.68 o 
  11   1   2    22498.91    20165.09    958.04 o 
  13   1   2   119663.02   120226.58   2190.25 o 
  15   1   2    27085.13    28753.58   1306.14 o 
  17   1   2     6357.15     6811.03    844.06 o 
  19   1   2     9029.40     8751.76   1007.33 o 
  21   1   2     9538.24     9540.37   1124.39 o 
  23   1   2    13788.57    12312.84   1321.54 o 
 -24   2   2     3876.51     3952.31    930.32 o 
 -22   2   2    71542.45    69450.35   2301.15 o 
 -20   2   2   128875.80   125990.23   2806.35 o 
 -18   2   2     1953.72     3752.07    714.68 o 
 -16   2   2     1824.39     1537.18    643.83 o 
 -14   2   2   205413.22   213695.75   2821.76 o 
 -12   2   2   602882.44   589654.94   4229.56 o 
 -10   2   2    57271.51    60695.51   1263.01 o 
  -8   2   2   127397.63   126643.30   1586.47 o 
  -6   2   2   269196.53   283500.34   2070.11 o 
  -4   2   2  1070273.25   973583.31   3829.09 o 
  -2   2   2  1114652.13   983879.50  17010.63 o 
   0   2   2    89097.72    86461.95   2296.53 o 
   2   2   2    32501.85    33122.70    495.46 o 
   4   2   2   668087.44   685884.19   3274.59 o 
   6   2   2   408107.06   407556.03   2855.64 o 
   8   2   2     7698.76     7476.42    656.15 o 
  10   2   2     4680.86     5372.43    622.27 o 
  12   2   2   201006.86   204937.83   2735.50 o 
  14   2   2   218548.13   224785.63   3099.00 o 
  16   2   2   100598.27   100344.89   2307.31 o 
  18   2   2    17227.18    18600.19   1232.21 o 
  20   2   2    13394.29    13911.63   1306.14 o 
  22   2   2    37703.04    37215.77   1909.92 o 
 -25   3   2    12041.09    12497.67   1281.50 o 
 -23   3   2     9881.17     9968.57   1164.44 o 
 -21   3   2    27807.96    26418.55   1490.97 o 
 -19   3   2    32045.67    31858.75   1463.25 o 
 -17   3   2    17170.60    16514.67   1056.62 o 
 -15   3   2    10131.04    10593.91    914.91 o 
 -13   3   2    58655.73    59682.02   1515.62 o 
 -11   3   2   156068.44   154149.28   2122.48 o 
  -9   3   2    12558.88    12513.08    665.39 o 
  -7   3   2    15778.13    13739.12    665.39 o 
  -5   3   2    12812.24    13452.63    603.78 o 
  -3   3   2     7538.47     7131.41    532.93 o 
  -1   3   2     4885.03     5900.97    411.25 o 
   1   3   2     1068.77     1266.76    331.01 o 
   3   3   2      383.29      998.09    455.92 o 
   5   3   2      659.48      126.30    468.24 o 
   7   3   2    11653.83    13886.99    702.36 o 
   9   3   2      559.69      566.82    468.24 o 
  11   3   2     4873.11     5295.42    653.07 o 
  13   3   2    29856.63    27934.17   1207.56 o 
  15   3   2    86890.59    86119.05   2107.08 o 
  17   3   2    45235.79    46919.42   1722.01 o 
  19   3   2    12278.19    11391.77   1115.15 o 
  21   3   2    45799.45    47932.91   1993.10 o 
  23   3   2    57189.25    52384.26   2224.14 o 
 -24   4   2      668.06     -874.87    874.87 o 
 -22   4   2      815.30     -757.81    757.81 o 
 -20   4   2    19338.31    19228.61   1290.74 o 
 -18   4   2    67527.02    67574.31   1980.78 o 
 -16   4   2     6294.86     6429.05    782.45 o 
 -14   4   2   135132.64   137486.73   2350.44 o 
 -12   4   2  1506976.63  1484093.38   7134.49 o 
 -10   4   2   692378.19   676627.19   4288.09 o 
  -8   4   2    64693.46    70620.95   1299.98 o 
  -6   4   2  1221758.88  1153236.13   4833.34 o 
  -4   4   2  2095111.63  1832149.13   7069.80 o 
  -2   4   2   279826.09   284094.34   3368.55 o 
   0   4   2    19989.48    19336.28    546.73 o 
   2   4   2   310592.44   299173.03   3893.78 o 
   4   4   2     3444.02     3782.88    532.93 o 
   6   4   2    13515.69    15929.37    727.00 o 
   8   4   2    35800.52    35694.00   1050.46 o 
  10   4   2    27690.48    27481.33   1053.54 o 
  12   4   2     2180.97     3776.72    634.59 o 
  14   4   2   168384.20   172509.19   2775.55 o 
  16   4   2   242400.02   242797.42   3570.32 o 
  18   4   2    36136.30    40317.86   1648.08 o 
  20   4   2    16328.11    16674.86   1346.19 o 
  22   4   2    78867.38    78938.35   2596.88 o 
 -25   5   2    32568.33    35844.94   1925.33 o 
 -23   5   2     3948.85     5135.23    939.56 o 
 -21   5   2     4816.63     4885.71    927.24 o 
 -19   5   2    72012.17    76199.77   2190.25 o 
 -17   5   2    28853.84    27638.44   1361.59 o 
 -15   5   2      757.36      462.08    622.27 o 
 -13   5   2    92150.52    92859.23   1919.16 o 
 -11   5   2   105575.52   109737.41   1869.88 o 
  -9   5   2    15734.01    15944.78    785.53 o 
  -7   5   2      222.44      819.42    455.92 o 
  -5   5   2    10059.04    10134.92    625.35 o 
  -3   5   2     3959.34     4522.21    557.57 o 
  -1   5   2      637.25     1509.36    420.39 o 
   1   5   2      904.70       -1.89    560.65 o 
   3   5   2    13054.03    11573.52    702.36 o 
   5   5   2     1060.67      970.36    449.76 o 
   7   5   2     2950.47     3407.06    520.61 o 
   9   5   2    20419.39    18147.35    908.75 o 
  11   5   2    18833.33    20466.98    988.85 o 
  13   5   2     4916.01     5849.91    754.73 o 
  15   5   2    81214.25    82006.55   2094.75 o 
  17   5   2    24151.71    20651.81   1383.15 o 
  19   5   2     1489.45     1894.52    739.33 o 
  21   5   2    28056.82    28488.66   1765.14 o 
  23   5   2    62422.58    60239.59   2464.42 o 
 -24   6   2    44856.36    41134.20   2088.59 o 
 -22   6   2     4401.69     2661.57    924.16 o 
 -20   6   2    45410.78    42757.63   1799.02 o 
 -18   6   2   128328.35   135087.02   2790.95 o 
 -16   6   2    25601.26    22312.21   1232.21 o 
 -14   6   2    20312.15    22075.02   1105.91 o 
 -12   6   2   218568.70   227653.59   2858.72 o 
 -10   6   2    65232.29    67198.48   1478.65 o 
  -8   6   2    13275.37    13545.05    770.13 o 
  -6   6   2    20152.29    22426.20    850.22 o 
  -4   6   2   185231.95   177841.56   1962.29 o 
  -2   6   2    94493.20   107706.63   1131.53 o 
   0   6   2   209258.91   205900.13   2256.48 o 
   2   6   2  1037568.13  1012363.13  20619.49 o 
   4   6   2   691058.06   683841.75   3970.79 o 
   6   6   2   192853.00   201848.06   2298.07 o 
   8   6   2   443144.47   448018.66   3715.11 o 
  10   6   2   538557.63   521840.28   4300.41 o 
  12   6   2    51156.20    51490.91   1555.66 o 
  14   6   2    61905.71    64527.68   1832.91 o 
  16   6   2   102831.95   108073.92   2473.66 o 
  18   6   2      982.03     1731.25    776.29 o 
  20   6   2     1544.05     1611.11    797.85 o 
  22   6   2    22189.63    20661.05   1645.00 o 
 -23   7   2    11187.03    13477.28   1349.27 o 
 -21   7   2    20172.54    19240.94   1429.36 o 
 -19   7   2    54353.11    56010.04   1959.21 o 
 -17   7   2    26049.45    27955.73   1410.88 o 
 -15   7   2     3786.02     3551.84    733.16 o 
 -13   7   2    38249.61    40123.79   1370.83 o 
 -11   7   2     7701.00     8394.42    736.24 o 
  -9   7   2     4828.28     5754.41    606.86 o 
  -7   7   2     3900.44     3782.88    548.33 o 
  -5   7   2     1994.54     2362.76    542.17 o 
  -3   7   2      524.94      727.00    514.45 o 
  -1   7   2      332.95     -421.94    421.94 o 
   1   7   2     7389.18     7326.18    494.75 o 
   3   7   2   136114.39   136923.00   1876.04 o 
   5   7   2    74209.78    73476.59   1460.17 o 
   7   7   2     1086.58     1284.58    551.41 o 
   9   7   2    76649.49    74517.80   1700.45 o 
  11   7   2    83464.27    85225.70   1916.08 o 
  13   7   2    14498.34    15316.35   1105.91 o 
  15   7   2     7659.31     8406.74    905.67 o 
  17   7   2    12399.99    11687.50   1167.52 o 
  19   7   2     1637.36     2159.45    856.38 o 
  21   7   2     6854.69     7907.70   1035.06 o 
 -24   8   2    39637.37    37576.20   2073.19 o 
 -22   8   2    43271.23    46210.89   1983.86 o 
 -20   8   2    26267.88    28159.04   1571.07 o 
 -18   8   2    85753.18    88897.67   2375.08 o 
 -16   8   2   140617.72   140813.70   2778.63 o 
 -14   8   2    49769.50    49029.57   1595.71 o 
 -12   8   2    22849.00    22152.03   1081.26 o 
 -10   8   2    18572.39    18741.89    970.36 o 
  -8   8   2    89355.35    91429.87   1725.09 o 
  -6   8   2     2934.03     4494.48    597.62 o 
  -4   8   2     2655.84     4599.22    606.86 o 
  -2   8   2   179530.42   183362.28   3077.44 o 
   0   8   2   253525.08   242488.19   1872.21 o 
   2   8   2   566077.38   557300.88  10828.04 o 
   4   8   2  1107011.13  1112902.88   5816.02 o 
   6   8   2   442934.38   446463.03   3758.24 o 
   8   8   2   361981.59   354916.09   3539.52 o 
  10   8   2   450187.53   454401.50   4229.56 o 
  12   8   2   157079.86   158009.17   2713.94 o 
  14   8   2    19920.70    20445.42   1195.24 o 
  16   8   2     1544.79     1056.62    723.92 o 
  18   8   2    14865.70    12845.77   1241.45 o 
  20   8   2    14079.20    12725.63   1259.93 o 
  22   8   2     1777.53     2692.38    951.88 o 
 -23   9   2    13459.51    14158.08   1361.59 o 
 -21   9   2    25137.12    26467.83   1623.43 o 
 -19   9   2    16739.69    17543.57   1407.80 o 
 -17   9   2    15469.03    17099.97   1306.14 o 
 -15   9   2    55675.01    54124.75   1762.06 o 
 -13   9   2     4371.98     3813.69    742.41 o 
 -11   9   2     8599.84     9589.66    831.74 o 
  -9   9   2    27521.59    28192.93   1133.63 o 
  -7   9   2    24867.67    24468.58   1031.97 o 
  -5   9   2     6818.61     6398.24    690.04 o 
  -3   9   2      829.30     1296.90    585.30 o 
  -1   9   2    15220.85    15445.34    693.12 o 
   1   9   2      784.69      782.64   1198.32 o 
   3   9   2    12594.76    14795.74    868.71 o 
   5   9   2    47342.38    46786.96   1321.54 o 
   7   9   2     3956.66     1900.68    659.23 o 
   9   9   2     1462.00      554.49    622.27 o 
  11   9   2    77421.27    73793.88   1909.92 o 
  13   9   2    22203.87    22130.46   1232.21 o 
  15   9   2      856.40     1626.52    736.24 o 
  17   9   2    15202.98    14472.29   1296.90 o 
  19   9   2    65229.85    63483.38   2285.75 o 
  21   9   2    15319.32    15002.14   1401.64 o 
 -22  10   2     3303.57      634.59   1001.17 o 
 -20  10   2     1288.17     1604.95    782.45 o 
 -18  10   2    12642.67    15304.03   1296.90 o 
 -16  10   2   218669.94   214447.41   3548.76 o 
 -14  10   2   164111.44   164601.48   2978.86 o 
 -12  10   2     2366.31     1749.74    662.31 o 
 -10  10   2   308588.94   314659.84   3610.37 o 
  -8  10   2  1387442.63  1369270.13   7316.24 o 
  -6  10   2   367465.50   372656.78   3678.14 o 
  -4  10   2     2655.06     3748.99    649.99 o 
  -2  10   2   499880.50   492213.34   6755.58 o 
   0  10   2   407441.69   397454.25  12442.21 o 
   2  10   2     2572.64     3263.24    466.93 o 
   4  10   2    31730.58    35647.79   1229.13 o 
   6  10   2    42322.85    39858.86   1349.27 o 
   8  10   2    13483.25    12134.17    982.69 o 
  10  10   2    51672.19    55092.04   1645.00 o 
  12  10   2   147454.63   145431.41   2778.63 o 
  14  10   2     1655.74     2864.88    757.81 o 
  16  10   2    10235.63    11619.73   1102.83 o 
  18  10   2   171784.16   171766.78   3567.24 o 
  20  10   2    96844.33    94270.10   2858.72 o 
 -21  11   2     9298.96    11952.42   1226.05 o 
 -19  11   2     4863.46     5643.51   1001.17 o 
 -17  11   2    35863.62    37101.80   1718.93 o 
 -15  11   2    44490.91    44106.90   1743.57 o 
 -13  11   2     9240.36    10020.93    930.32 o 
 -11  11   2     9898.39    12660.94   1031.97 o 
  -9  11   2    61046.54    64287.40   1737.41 o 
  -7  11   2    10631.36    11838.44    985.77 o 
  -5  11   2       88.82      141.70    600.70 o 
  -3  11   2    12176.54    13218.52   1001.17 o 
  -1  11   2     1624.68     1459.57    481.34 o 
   1  11   2     7216.94     6899.38   1281.50 o 
   3  11   2     1312.20     2171.77    649.99 o 
   5  11   2      165.70      739.33    619.18 o 
   7  11   2      164.75      231.04    631.51 o 
   9  11   2     3551.69     2760.15    751.65 o 
  11  11   2    12655.04    12787.24   1090.50 o 
  13  11   2    24652.94    22675.72   1318.46 o 
  15  11   2     1351.22     1312.30    742.41 o 
  17  11   2    25542.54    24376.16   1503.29 o 
  19  11   2    98269.13    93481.49   2849.48 o 
 -22  12   2     1569.74     2408.97    976.53 o 
 -20  12   2     5121.84     2566.07   1028.89 o 
 -18  12   2    23214.56    22792.78   1497.13 o 
 -16  12   2    87998.70    84209.12   2458.26 o 
 -14  12   2    98598.22   101364.55   2526.03 o 
 -12  12   2    14331.48    15550.47   1075.10 o 
 -10  12   2    98911.78   103579.44   2298.07 o 
  -8  12   2   732645.13   743452.94   5868.39 o 
  -6  12   2   266996.66   282480.72   3594.97 o 
  -4  12   2    33550.26    36193.04   1373.91 o 
  -2  12   2   108555.32   109618.31   2315.01 o 
   0  12   2   398589.44   396092.00   9648.18 o 
   2  12   2    92304.43    90963.40   3191.42 o 
   4  12   2    19502.65    19786.19   1108.99 o 
   6  12   2     2308.63     4426.71    739.33 o 
   8  12   2     7983.27     8502.24    890.27 o 
  10  12   2   213338.30   209053.41   3302.32 o 
  12  12   2    87170.18    85509.10   2307.31 o 
  14  12   2     1094.48     -751.65    751.65 o 
  16  12   2    28646.02    30284.60   1617.27 o 
  18  12   2   150241.22   147381.38   3505.63 o 
  20  12   2    50767.54    49279.10   2233.38 o 
 -21  13   2     3828.67     2760.15   1099.75 o 
 -19  13   2    27719.64    25328.04   1703.53 o 
 -17  13   2    52768.09    52892.55   2119.40 o 
 -15  13   2    21779.19    23756.98   1395.48 o 
 -13  13   2      341.41     -668.47    668.47 o 
 -11  13   2     5588.69     6462.93    896.43 o 
  -9  13   2    14494.85    15553.55   1087.42 o 
  -7  13   2      113.16     2208.73    782.45 o 
  -5  13   2     1255.92     2026.98    736.24 o 
  -3  13   2    26263.36    26360.02   1266.09 o 
  -1  13   2     3426.80     3612.47    551.64 o 
   1  13   2    17380.27    18243.61    798.09 o 
   3  13   2       41.37      117.06    720.84 o 
   5  13   2     1582.92      739.33    699.28 o 
   7  13   2    18912.38    19767.70   1186.00 o 
   9  13   2    30453.09    27968.05   1429.36 o 
  11  13   2     8823.08    10858.84   1068.94 o 
  13  13   2     3205.63     3514.87    822.50 o 
  15  13   2     9946.63    10800.31   1149.03 o 
  17  13   2    12294.16    11977.07   1253.77 o 
  19  13   2    18540.48    19308.71   1617.27 o 
 -20  14   2    38527.61    34129.09   2008.50 o 
 -18  14   2   158261.73   159370.75   3616.53 o 
 -16  14   2    48703.44    49839.75   2008.50 o 
 -14  14   2     2816.31     2408.97    794.77 o 
 -12  14   2     3456.11     4432.87    899.51 o 
 -10  14   2     1608.55     1534.10    751.65 o 
  -8  14   2    23525.53    24681.14   1336.95 o 
  -6  14   2   101116.15   103468.55   2399.73 o 
  -4  14   2     6425.92     7722.87    881.03 o 
  -2  14   2     2295.30     2473.43    555.46 o 
   0  14   2   145376.16   153129.47   8089.45 o 
   2  14   2   740652.38   741863.19  19761.55 o 
   4  14   2   152105.86   144390.19   2790.95 o 
   6  14   2    21596.20    21689.95   1278.42 o 
   8  14   2   255573.00   253289.69   3782.88 o 
  10  14   2   383450.94   389953.94   4808.69 o 
  12  14   2    10528.54     9842.26   1093.58 o 
  14  14   2     4402.58     4429.79    930.32 o 
  16  14   2    18660.53    17568.21   1515.62 o 
  18  14   2    12612.54    15227.02   1413.96 o 
 -19  15   2    31731.15    31236.49   1820.59 o 
 -17  15   2    38723.12    38201.54   1968.45 o 
 -15  15   2     5223.59     5098.26   1035.06 o 
 -13  15   2     3903.65     6198.01    921.08 o 
 -11  15   2     1910.37     2510.62    825.58 o 
  -9  15   2      763.18      298.81    720.84 o 
  -7  15   2     2302.80     3668.90    831.74 o 
  -5  15   2    11921.08    10458.37   1059.70 o 
  -3  15   2      922.68     -844.06    844.06 o 
  -1  15   2     1324.83      548.61   1039.68 o 
   1  15   2      980.85       80.16   2376.62 o 
   3  15   2      618.60     -767.05    767.05 o 
   5  15   2      162.11     1099.75    730.08 o 
   7  15   2    15839.15    17404.95   1207.56 o 
   9  15   2    59639.63    62380.55   2070.11 o 
  11  15   2    21502.08    20121.96   1487.89 o 
  13  15   2      328.76     2476.74    837.90 o 
  15  15   2     8403.43     8677.83   1130.55 o 
  17  15   2    21064.59    21141.62   1725.09 o 
 -18  16   2    96201.03    91158.79   2991.19 o 
 -16  16   2    56666.92    59198.38   2436.69 o 
 -14  16   2     1130.59      930.32    930.32 o 
 -12  16   2    31323.06    34400.18   1697.37 o 
 -10  16   2    43608.82    43989.84   1888.36 o 
  -8  16   2    54804.13    61142.18   2073.19 o 
  -6  16   2    96852.36   100329.49   2587.64 o 
  -4  16   2    57564.47    68809.60   2091.67 o 
  -2  16   2     3802.91     3853.73   1204.48 o 
   0  16   2    95101.87    94717.83   4328.13 o 
   2  16   2   289137.94   291782.94  15233.18 o 
   4  16   2    48009.46    46238.63   1823.67 o 
   6  16   2     9890.09     9389.43   1053.54 o 
   8  16   2   214862.31   213655.70   3770.56 o 
  10  16   2   129424.69   131103.89   3068.20 o 
  12  16   2     2533.80     2184.09    964.20 o 
  14  16   2     7243.23     7417.90   1118.23 o 
  16  16   2    33041.93    35681.68   1919.16 o 
 -17  17   2     4351.85     5400.15   1155.20 o 
 -15  17   2    18449.84    21625.26   1672.72 o 
 -13  17   2    25959.08    27958.81   1666.56 o 
 -11  17   2     1292.96     1986.94    979.61 o 
  -9  17   2      126.82      221.80    868.71 o 
  -7  17   2    39300.11    41303.63   1845.23 o 
  -5  17   2    12015.61    14506.17   1244.53 o 
  -3  17   2     8513.21     9987.05   1047.38 o 
  -1  17   2        0.88     1131.04    545.69 o 
   1  17   2    13836.82    13034.71    835.26 o 
   3  17   2     1713.40     1755.90    933.40 o 
   5  17   2      161.32     1823.67    794.77 o 
   7  17   2       91.81       15.40    810.18 o 
   9  17   2    20959.04    18017.97   1500.21 o 
  11  17   2    22084.99    23861.72   1577.23 o 
  13  17   2      249.01     -292.65    881.03 o 
  15  17   2     8631.70    11293.19   1287.66 o 
 -16  18   2    39170.89    37249.66   2171.77 o 
 -14  18   2    63747.79    73618.29   2630.77 o 
 -12  18   2    56764.45    58517.58   2258.02 o 
 -10  18   2   207567.73   223069.78   4164.86 o 
  -8  18   2   200030.70   196152.19   3826.01 o 
  -6  18   2   169538.23   179692.95   3570.32 o 
  -4  18   2   115303.54   113129.05   2867.97 o 
  -2  18   2   100589.23   100860.21   2481.36 o 
   0  18   2    43251.63    41246.26   1306.14 o 
   2  18   2     3996.69     4607.89    894.89 o 
   4  18   2     1297.02     2356.60    918.00 o 
   6  18   2     2033.90     2436.69    822.50 o 
   8  18   2     2393.37     1561.82    853.30 o 
  10  18   2     7540.92     7236.14   1124.39 o 
  12  18   2    16971.87    16819.64   1478.65 o 
  14  18   2    45172.96    44772.29   2165.61 o 
 -15  19   2    22457.36    22885.19   1811.35 o 
 -13  19   2    28043.11    31729.37   1919.16 o 
 -11  19   2      190.57     -884.11    884.11 o 
  -9  19   2     2895.45      138.62   1013.49 o 
  -7  19   2    25563.48    23630.68   1632.68 o 
  -5  19   2     6172.08     6527.62   1099.75 o 
  -3  19   2     4541.75     4642.35    995.01 o 
  -1  19   2     2758.33     3508.30   1413.96 o 
   1  19   2     1010.91     1137.01    874.87 o 
   3  19   2       53.01     1438.60    822.50 o 
   5  19   2     2323.47     2747.82    979.61 o 
   7  19   2       92.06     1303.06    847.14 o 
   9  19   2     3278.30     1186.00    948.80 o 
  11  19   2     2451.19     1198.32    948.80 o 
  13  19   2     2192.95     -563.74   1136.71 o 
 -14  20   2    32342.68    31316.58   1974.61 o 
 -12  20   2     4517.62     5005.85   1149.03 o 
 -10  20   2    12984.37    13123.02   1358.51 o 
  -8  20   2    87164.72    81941.86   2769.39 o 
  -6  20   2    19607.52    19820.07   1574.15 o 
  -4  20   2    20561.36    24296.07   1589.55 o 
  -2  20   2   126207.89   118380.70   4696.25 o 
   0  20   2    63431.95    64759.07   4129.44 o 
   2  20   2     2149.68     2938.94    938.02 o 
   4  20   2    76681.12    71757.66   2519.87 o 
   6  20   2   107431.29   106401.20   3040.47 o 
   8  20   2    16318.48    14620.15   1490.97 o 
  10  20   2    10016.02     8662.43   1216.81 o 
  12  20   2    65405.13    66801.10   2667.73 o 
 -11  21   2     2707.33     3770.56   1028.89 o 
  -9  21   2     3892.89     4269.60   1072.02 o 
  -7  21   2     1692.10     -375.82    927.24 o 
  -5  21   2     3564.09     1694.29    942.64 o 
  -3  21   2     1514.88     -539.09   1016.57 o 
  -1  21   2     5410.29     5884.07    773.24 o 
   1  21   2     6580.92     7605.04    803.89 o 
   3  21   2     1412.41      209.48    822.50 o 
   5  21   2     5510.74     6509.14   1207.56 o 
   7  21   2    27296.21    26304.57   1758.98 o 
   9  21   2     2215.24      539.09   1062.78 o 
 -10  22   2     2953.90     3690.46   1065.86 o 
  -8  22   2     1010.51     1435.52   1010.41 o 
  -6  22   2     3960.45     4925.75   1047.38 o 
  -4  22   2    18244.37    17312.53   1583.39 o 
  -2  22   2    64643.52    65445.89   1760.52 o 
   0  22   2    29426.69    25770.12   1238.96 o 
   2  22   2    48193.64    50935.98   1614.14 o 
   4  22   2   147613.14   137412.81   3564.16 o 
   6  22   2   156026.86   152954.03   3841.41 o 
   8  22   2    37917.43    31516.81   1940.73 o 
  -7  23   2       98.77     2202.57    933.40 o 
  -5  23   2     1617.57     1518.70   1062.78 o 
  -3  23   2     9401.40     7688.98   1253.77 o 
  -1  23   2     2791.17     1079.91   1657.32 o 
   1  23   2     3944.38     4471.91   1048.92 o 
   3  23   2     5025.66     5754.41   1155.20 o 
   5  23   2      389.45     2803.27   1105.91 o 
 -25   1   3     2538.48     2470.58    927.24 o 
 -23   1   3     3140.05     3222.23    951.88 o 
 -21   1   3      835.16     1361.59    760.89 o 
 -19   1   3        8.61     1028.89    649.99 o 
 -17   1   3     8964.73     9426.39    918.00 o 
 -15   1   3     7129.10     7106.76    754.73 o 
 -13   1   3     1093.97      511.37    582.22 o 
 -11   1   3     5983.20     7343.96    640.75 o 
  -9   1   3      732.47     -169.43    471.32 o 
  -7   1   3        1.09     -431.27    431.27 o 
  -5   1   3      364.66     1583.39    455.92 o 
  -3   1   3      680.82      631.51    351.18 o 
  -1   1   3       38.77      705.44    289.71 o 
   1   1   3     2543.96     1920.80    998.09 o 
   3   1   3    19339.46    20263.67    683.88 o 
   5   1   3       86.97      711.60    431.27 o 
   7   1   3      212.99      865.63    459.00 o 
   9   1   3       44.63     1327.70    483.64 o 
  11   1   3      241.57      329.62    536.01 o 
  13   1   3    44094.44    45859.71   1518.70 o 
  15   1   3     6237.88     6142.56    837.90 o 
  17   1   3      865.67     -659.23    677.71 o 
  19   1   3    13026.61    12386.78   1219.89 o 
  21   1   3     4853.04     2529.11    921.08 o 
  23   1   3     3307.43     2587.64   1025.81 o 
 -24   2   3    16672.21    14940.53   1423.20 o 
 -22   2   3     2922.48     4971.96    948.80 o 
 -20   2   3     2177.88     1112.07    748.57 o 
 -18   2   3     5714.44     5982.37    791.69 o 
 -16   2   3     2553.06     2985.02    674.63 o 
 -14   2   3   327024.66   328577.63   3428.62 o 
 -12   2   3    11447.94    11505.75    742.41 o 
 -10   2   3    15798.70    17753.04    804.02 o 
  -8   2   3   285664.06   277172.97   2307.31 o 
  -6   2   3   249913.23   248816.78   1953.05 o 
  -4   2   3  1153563.25  1035566.44   4078.61 o 
  -2   2   3   518551.41   485801.78   2355.05 o 
   0   2   3    32604.64    33380.75   1016.57 o 
   2   2   3   437884.59   449687.88   4708.57 o 
   4   2   3   351395.72   355750.91   2464.42 o 
   6   2   3    29819.40    33463.70    924.16 o 
   8   2   3      298.98      751.65    437.43 o 
  10   2   3      628.31      320.37    523.69 o 
  12   2   3    74367.75    77795.48   1774.38 o 
  14   2   3   176091.61   174647.06   2849.48 o 
  16   2   3       20.64     1189.08    625.35 o 
  18   2   3    24256.16    28368.52   1472.49 o 
  20   2   3    37664.27    35090.22   1734.33 o 
  22   2   3     1447.26      794.77    942.64 o 
 -25   3   3     4950.94     5640.43   1062.78 o 
 -23   3   3     3302.75     3545.68    918.00 o 
 -21   3   3      574.11     -696.20    696.20 o 
 -19   3   3      306.25     1004.25    643.83 o 
 -17   3   3    12743.54    12355.97   1028.89 o 
 -15   3   3     2645.83     1814.43    723.92 o 
 -13   3   3      888.03      323.45    597.62 o 
 -11   3   3    33518.90    33679.34   1056.62 o 
  -9   3   3      243.67     -135.54    523.69 o 
  -7   3   3      167.72      197.15    425.11 o 
  -5   3   3    14331.01    14087.22    637.67 o 
  -3   3   3       51.88      603.78    455.92 o 
  -1   3   3      822.98      970.35    426.34 o 
   1   3   3     6535.22     5237.50    381.18 o 
   3   3   3       70.52     1050.46    474.40 o 
   5   3   3     9525.22     8637.78    640.75 o 
   7   3   3    14073.50    13375.62    770.13 o 
   9   3   3      475.27     -502.12    502.12 o 
  11   3   3     4518.59     4457.51    656.15 o 
  13   3   3    34586.40    33950.42   1352.35 o 
  15   3   3     3593.45     3379.33    794.77 o 
  17   3   3     3753.95     2353.52    785.53 o 
  19   3   3    26818.75    27641.52   1555.66 o 
  21   3   3    12445.28    10972.82   1253.77 o 
 -24   4   3     1358.02     2427.45    834.82 o 
 -22   4   3      260.37     -779.37    779.37 o 
 -20   4   3     4531.54     5113.67    893.35 o 
 -18   4   3      177.30       95.50    649.99 o 
 -16   4   3      391.06      403.55    613.02 o 
 -14   4   3    17366.64    18791.18    985.77 o 
 -12   4   3   285026.56   290628.69   3071.28 o 
 -10   4   3   164128.61   163745.09   2097.83 o 
  -8   4   3   339007.56   345954.84   2735.50 o 
  -6   4   3   581771.75   595889.88   3348.53 o 
  -4   4   3   381638.78   373485.47   2464.42 o 
  -2   4   3    34064.26    38533.23    669.75 o 
   0   4   3   634357.50   614377.69   9065.99 o 
   2   4   3   395408.06   398740.34   4178.73 o 
   4   4   3   123939.16   129036.87   1626.52 o 
   6   4   3     3699.46     3742.83    554.49 o 
   8   4   3     2230.80     1500.21    502.12 o 
  10   4   3     5665.57     5378.59    662.31 o 
  12   4   3    13692.71    13797.65    908.75 o 
  14   4   3    13155.96    11863.09   1038.14 o 
  16   4   3    77000.33    77549.04   2116.32 o 
  18   4   3     2276.69     -144.78    837.90 o 
  20   4   3    19533.34    19354.91   1527.94 o 
  22   4   3     6358.54     6422.89   1170.60 o 
 -25   5   3     3195.68     2599.96   1068.94 o 
 -23   5   3      308.09     2975.78    831.74 o 
 -21   5   3     1903.65     2217.98    788.61 o 
 -19   5   3     9208.20     9743.69   1019.65 o 
 -17   5   3      600.67     -286.49    643.83 o 
 -15   5   3     5289.52     5236.89    754.73 o 
 -13   5   3    43016.69    42406.45   1346.19 o 
 -11   5   3    10580.21    12069.48    782.45 o 
  -9   5   3      315.53      862.55    455.92 o 
  -7   5   3      123.21      -64.69    486.72 o 
  -5   5   3    11009.77     9583.50    613.02 o 
  -3   5   3     1836.45     1050.46    532.93 o 
  -1   5   3      101.79      328.66    436.70 o 
   1   5   3   138110.50   140988.80   2017.74 o 
   3   5   3    12079.05    12639.38    665.39 o 
   5   5   3     6988.60     5418.64    585.30 o 
   7   5   3     1134.88      471.32    489.80 o 
   9   5   3    18606.06    19074.59    948.80 o 
  11   5   3     2966.90     2005.42    622.27 o 
  13   5   3     5549.01     5705.13    785.53 o 
  15   5   3    16713.59    17645.22   1152.11 o 
  17   5   3     4948.39     4094.01    856.38 o 
  19   5   3     2579.54     1651.16    770.13 o 
  21   5   3     1003.19     3807.52    908.75 o 
 -24   6   3    49271.32    49608.71   2168.69 o 
 -22   6   3     2651.40     2643.09    865.63 o 
 -20   6   3    17934.44    17977.92   1346.19 o 
 -18   6   3     5406.21     6136.40    837.90 o 
 -16   6   3    17777.80    18215.12   1127.47 o 
 -14   6   3   274860.00   283947.03   3422.46 o 
 -12   6   3   288193.72   296607.94   3234.55 o 
 -10   6   3    63378.62    63289.30   1420.12 o 
  -8   6   3     7491.12     8015.52    671.55 o 
  -6   6   3     1518.01     2692.38    505.21 o 
  -4   6   3    24543.65    22731.17    844.06 o 
  -2   6   3    13920.09    12833.45    550.89 o 
   0   6   3   139814.63   129559.63   3667.36 o 
   2   6   3  1013646.69   996775.56   4098.61 o 
   4   6   3   249017.30   245341.95   2442.85 o 
   6   6   3   231371.28   219185.25   2458.26 o 
   8   6   3    20078.32    20251.35    954.96 o 
  10   6   3    51848.43    52846.34   1500.21 o 
  12   6   3     1960.85     2187.17    665.39 o 
  14   6   3   225024.81   234979.08   3413.22 o 
  16   6   3    37722.77    36784.50   1604.95 o 
  18   6   3     2921.33     3601.13    840.98 o 
  20   6   3      130.04     -776.29    776.29 o 
  22   6   3     4278.06     4368.18   1118.23 o 
 -23   7   3     1927.34     1990.02    973.44 o 
 -21   7   3    20663.43    23525.94   1466.33 o 
 -19   7   3     2804.36     2134.80    856.38 o 
 -17   7   3     3589.38     2387.40    822.50 o 
 -15   7   3    10169.87    10942.01    973.44 o 
 -13   7   3    40024.05    43025.64   1410.88 o 
 -11   7   3     3037.00     2932.66    582.22 o 
  -9   7   3      166.89      459.00    563.74 o 
  -7   7   3    10545.89     9435.64    723.92 o 
  -5   7   3      310.00      557.57    489.80 o 
  -3   7   3     1315.23     1494.05    600.70 o 
  -1   7   3     3785.78     3312.16    454.16 o 
   1   7   3    18133.90    17560.87    962.66 o 
   3   7   3   143317.11   140351.61   1968.45 o 
   5   7   3     1610.46     1518.70    603.78 o 
   7   7   3     5877.94     4710.12    662.31 o 
   9   7   3    38755.45    38521.92   1312.30 o 
  11   7   3    31647.79    34267.71   1312.30 o 
  13   7   3    15217.58    14638.64   1133.63 o 
  15   7   3     4966.08     3305.40    862.55 o 
  17   7   3    26550.03    26966.88   1512.54 o 
  19   7   3     2212.25     -810.18    810.18 o 
  21   7   3      143.62     -400.47    837.90 o 
 -24   8   3    23269.14    23199.40   1777.46 o 
 -22   8   3     2331.52     3893.78    979.61 o 
 -20   8   3    18780.06    20069.60   1438.60 o 
 -18   8   3    53460.86    57393.19   1897.60 o 
 -16   8   3   177243.03   175056.78   3021.99 o 
 -14   8   3      606.98      859.47    677.71 o 
 -12   8   3      908.12      757.81    656.15 o 
 -10   8   3   136442.13   137468.25   2242.62 o 
  -8   8   3    54926.69    60470.63   1463.25 o 
  -6   8   3     5749.74    11003.62    797.85 o 
  -4   8   3    19304.36    19188.57    945.72 o 
  -2   8   3   100508.91   100009.99   2173.31 o 
   0   8   3   197362.11   198779.59   2136.34 o 
   2   8   3   134020.38   132869.81   1426.74 o 
   4   8   3    56843.91    59401.69   1417.04 o 
   6   8   3   495599.69   492405.88   3989.28 o 
   8   8   3    65669.76    67223.13   1651.16 o 
  10   8   3   157695.64   158936.41   2618.44 o 
  12   8   3     1117.78      751.65    677.71 o 
  14   8   3    46738.44    46645.25   1734.33 o 
  16   8   3    20911.18    16908.98   1333.87 o 
  18   8   3    25171.47    21877.86   1478.65 o 
  20   8   3       80.37     -323.45    797.85 o 
 -23   9   3      548.34     2562.99    933.40 o 
 -21   9   3    11854.94    11853.84   1238.37 o 
 -19   9   3       79.53      918.00    881.03 o 
 -17   9   3     1850.53     3992.36    822.50 o 
 -15   9   3     7854.21     8292.76    905.67 o 
 -13   9   3      451.26        0.00    690.04 o 
 -11   9   3      777.55      791.69    619.18 o 
  -9   9   3    31063.06    31027.01   1195.24 o 
  -7   9   3    15789.64    14022.53    884.11 o 
  -5   9   3     3413.76     3040.47    628.43 o 
  -3   9   3    23628.40    25759.32   1084.34 o 
  -1   9   3    14284.00    14729.05    686.96 o 
   1   9   3     2381.84     1200.11    426.79 o 
   3   9   3    10233.33    10215.01    816.34 o 
   5   9   3     8479.97     9395.59    773.21 o 
   7   9   3    11781.42    10951.25    899.51 o 
   9   9   3    13732.24    13474.20   1041.22 o 
  11   9   3    46555.06    47818.93   1586.47 o 
  13   9   3      326.28     -335.78    702.36 o 
  15   9   3      636.06     1340.03    702.36 o 
  17   9   3    44946.17    43022.56   1885.28 o 
  19   9   3    22330.84    21763.88   1641.92 o 
  21   9   3      947.21     1090.50    930.32 o 
 -22  10   3      738.20       21.56    831.74 o 
 -20  10   3     1711.64     2159.45    847.14 o 
 -18  10   3    16779.06    16619.41   1327.70 o 
 -16  10   3    84045.66    84683.52   2294.99 o 
 -14  10   3    21380.31    23168.60   1272.26 o 
 -12  10   3     2426.60      905.67    659.23 o 
 -10  10   3     2692.44     3237.63    727.00 o 
  -8  10   3    70025.52    73396.49   1749.74 o 
  -6  10   3     7324.76     8514.56    791.69 o 
  -4  10   3     8935.00     9851.51    874.87 o 
  -2  10   3   357476.66   354340.28   8745.60 o 
   0  10   3    22961.98    23627.57    771.09 o 
   2  10   3     3687.10     3982.32    465.05 o 
   4  10   3    49040.74    46318.71   1404.72 o 
   6  10   3   138114.77   141223.41   2356.60 o 
   8  10   3      128.76     -529.85    529.85 o 
  10  10   3    11025.80    12599.33   1035.06 o 
  12  10   3     4268.81     3209.90    788.61 o 
  14  10   3       20.50     -702.36    702.36 o 
  16  10   3     1397.36     3182.18    859.47 o 
  18  10   3     1116.36     1774.38    930.32 o 
  20  10   3     2567.91     1993.10    998.09 o 
 -23  11   3      868.11     2023.90    921.08 o 
 -21  11   3      385.86     1506.37    850.22 o 
 -19  11   3      446.55     1226.05    770.13 o 
 -17  11   3     5080.52     4774.81    918.00 o 
 -15  11   3     4285.22     6515.30    881.03 o 
 -13  11   3      445.82      462.08    640.75 o 
 -11  11   3     5947.39     6690.89    828.66 o 
  -9  11   3    73371.41    73553.61   1860.63 o 
  -7  11   3     1310.31     1512.54    696.20 o 
  -5  11   3     1661.27      742.41    733.16 o 
  -3  11   3    26375.93    24770.47   1192.16 o 
  -1  11   3    96295.02   100684.66   5586.52 o 
   1  11   3     4407.32     4094.00    539.09 o 
   3  11   3      383.55     1321.54    649.99 o 
   5  11   3    22641.75    21175.50   1102.83 o 
   7  11   3     6258.56     5896.12    794.77 o 
   9  11   3      478.85     -132.46    656.15 o 
  11  11   3     9263.26     9469.52    930.32 o 
  13  11   3     2395.59     3262.27    782.45 o 
  15  11   3     1099.59     1965.37    785.53 o 
  17  11   3       76.15      261.84    945.72 o 
  19  11   3    16045.77    13923.96   1503.29 o 
 -22  12   3    12646.98    12694.83   1370.83 o 
 -20  12   3     9124.89     8813.37   1201.40 o 
 -18  12   3     1244.76      375.82    742.41 o 
 -16  12   3    17138.53    17956.36   1389.32 o 
 -14  12   3     4193.62     3980.03    816.34 o 
 -12  12   3    28826.72    29569.92   1358.51 o 
 -10  12   3    43691.63    48592.14   1651.16 o 
  -8  12   3    20748.74    20605.61   1216.81 o 
  -6  12   3    53675.92    54833.28   1703.53 o 
  -4  12   3    16505.65    18831.22   1118.23 o 
  -2  12   3    15313.88    16745.04    844.06 o 
   0  12   3   209070.55   218833.58   2972.70 o 
   2  12   3    29773.37    30153.81   2165.61 o 
   4  12   3     1530.04     -742.41    742.41 o 
   6  12   3    83792.26    83060.09   2070.11 o 
   8  12   3     2360.21     2048.55    720.84 o 
  10  12   3    48614.93    48792.38   1718.93 o 
  12  12   3    11542.30    12331.33   1075.10 o 
  14  12   3     4211.18     5662.00    893.35 o 
  16  12   3    83169.09    88364.75   2676.97 o 
  18  12   3    24765.02    24018.82   1758.98 o 
 -21  13   3       56.53     -274.17    942.64 o 
 -19  13   3     9136.13     9463.36   1207.56 o 
 -17  13   3    29310.80    28276.10   1601.87 o 
 -15  13   3     1209.59      606.86    730.08 o 
 -13  13   3     1164.44     1253.77    705.44 o 
 -11  13   3    16488.97    17063.01   1158.28 o 
  -9  13   3    14264.45    16542.40   1115.15 o 
  -7  13   3     5133.94     5578.82    847.14 o 
  -5  13   3     2219.10     1429.36    782.45 o 
  -3  13   3    31861.74    34033.60   1417.04 o 
  -1  13   3    36210.44    36729.38   2025.44 o 
   1  13   3    35417.53    38004.77   1066.06 o 
   3  13   3    15341.23    13828.46   1102.83 o 
   5  13   3     9871.21    10473.77    970.36 o 
   7  13   3    36300.12    33069.39   1509.46 o 
   9  13   3     9090.91     9571.18    985.77 o 
  11  13   3      264.45     -822.50    822.50 o 
  13  13   3      806.94     2017.74    791.69 o 
  15  13   3      120.03      194.07    899.51 o 
  17  13   3     2424.32     2156.36   1127.47 o 
  19  13   3      405.54     -163.27   1059.70 o 
 -20  14   3    27449.57    28867.56   1891.44 o 
 -18  14   3     2263.40     1758.98   1004.25 o 
 -16  14   3    15397.54    16896.66   1438.60 o 
 -14  14   3     4914.82     2495.22    942.64 o 
 -12  14   3     7003.54     7519.55    964.20 o 
 -10  14   3     4287.87     6176.44    887.19 o 
  -8  14   3      775.51     1931.49    714.68 o 
  -6  14   3     7001.23     4509.88    884.11 o 
  -4  14   3     8494.42     7753.67    945.72 o 
  -2  14   3     4112.49     4570.17   1569.53 o 
   0  14   3    17130.21    18905.57   1558.74 o 
   2  14   3    10170.33     9862.42    738.39 o 
   4  14   3    10410.44    10218.09   1016.57 o 
   6  14   3    18296.72    17962.52   1222.97 o 
   8  14   3     2230.17     2467.50    831.74 o 
  10  14   3    33170.62    35133.34   1635.76 o 
  12  14   3      162.05     -274.17    745.49 o 
  14  14   3     1152.84      708.52    840.98 o 
  16  14   3    18748.67    17777.69   1543.34 o 
  18  14   3     6582.43     7159.13   1145.95 o 
 -19  15   3    19866.03    19043.78   1731.25 o 
 -17  15   3     9273.06     8853.42   1219.89 o 
 -15  15   3      153.39     -683.88    813.26 o 
 -13  15   3     6202.41     8560.77   1068.94 o 
 -11  15   3    12886.06    13754.53   1189.08 o 
  -9  15   3      496.92     -280.33    717.76 o 
  -7  15   3    14047.34    13012.12   1235.29 o 
  -5  15   3    23187.67    25528.28   1398.56 o 
  -3  15   3     1709.25     2036.22    742.41 o 
  -1  15   3     2065.65     1579.16    551.09 o 
   1  15   3    25709.17    28188.80   4328.13 o 
   3  15   3     3751.97     5951.57    914.91 o 
   5  15   3      308.53      271.09    730.08 o 
   7  15   3    42562.88    41630.16   1795.94 o 
   9  15   3    41895.28    38241.59   1762.06 o 
  11  15   3     1918.95     1712.77    819.42 o 
  13  15   3     3628.39     5286.17   1013.49 o 
  15  15   3    31061.28    32330.07   1848.31 o 
  17  15   3    13267.22    11770.67   1392.40 o 
 -18  16   3    18548.40    18446.16   1657.32 o 
 -16  16   3      846.11     -231.04    850.22 o 
 -14  16   3    18145.86    23217.89   1540.26 o 
 -12  16   3   170182.98   175411.03   3527.20 o 
 -10  16   3    76391.38    82049.68   2436.69 o 
  -8  16   3    11722.48    12217.35   1179.84 o 
  -6  16   3    15095.15    16416.10   1293.82 o 
  -4  16   3    16962.60    17786.93   1296.90 o 
  -2  16   3       18.03     1499.57    558.47 o 
   0  16   3   298041.00   296833.09  11659.77 o 
   2  16   3   142834.48   139065.86   5219.94 o 
   4  16   3     7512.38     7818.36    982.69 o 
   6  16   3       55.23     -169.43    853.30 o 
   8  16   3     5755.95     2766.31    991.93 o 
  10  16   3     3808.95     3635.01    936.48 o 
  12  16   3     6959.52     5021.25   1013.49 o 
  14  16   3     7512.85     7479.51   1155.20 o 
  16  16   3    16764.63    18717.25   1598.79 o 
 -17  17   3      917.78     2418.21   1062.78 o 
 -15  17   3     3501.63     4805.61    945.72 o 
 -13  17   3     6717.70     5169.11   1044.30 o 
 -11  17   3     6110.29     7347.04   1130.55 o 
  -9  17   3    16158.77    15498.10   1395.48 o 
  -7  17   3    15599.89    16185.06   1389.32 o 
  -5  17   3    27450.96    29218.74   1518.70 o 
  -3  17   3    10487.96    11536.55   1152.11 o 
  -1  17   3    10148.44     8697.10    747.10 o 
   1  17   3    10463.62    10881.55    785.24 o 
   3  17   3     3809.57     2673.89    918.00 o 
   5  17   3     3325.27     3000.43    908.75 o 
   7  17   3    12794.46    11638.21   1207.56 o 
   9  17   3    33633.59    33010.87   1823.67 o 
  11  17   3     6101.95     6792.55   1035.06 o 
  13  17   3     2487.11     1743.57    884.11 o 
  15  17   3    29274.51    29283.43   1876.04 o 
 -16  18   3       64.50       83.17   1038.14 o 
 -14  18   3     2097.27      252.60    970.36 o 
 -12  18   3    45614.83    44649.07   2097.83 o 
 -10  18   3    44619.72    48564.42   2104.00 o 
  -8  18   3    38672.23    39988.24   1900.68 o 
  -6  18   3    18311.73    18935.96   1515.62 o 
  -4  18   3    96497.51    99944.43   2720.10 o 
  -2  18   3    18942.71    19680.78   1734.33 o 
   0  18   3    40926.44    42616.16   1811.35 o 
   2  18   3     9142.20    11231.49   1597.25 o 
   4  18   3     6166.15     5326.22   1013.49 o 
   6  18   3       59.16       95.50    884.11 o 
   8  18   3      294.40     -696.20    834.82 o 
  10  18   3     1141.54      190.99    850.22 o 
  12  18   3     8379.70     9771.41   1232.21 o 
  14  18   3      490.08     2310.39    991.93 o 
 -15  19   3    26957.83    24628.77   1922.25 o 
 -13  19   3     2797.89     1857.55   1087.42 o 
 -11  19   3     6180.10     5763.65   1118.23 o 
  -9  19   3    35936.89    36722.89   1872.96 o 
  -7  19   3    21898.36    21930.23   1466.33 o 
  -5  19   3     2437.64     3484.07    908.75 o 
  -3  19   3    42146.24    39239.68   1854.47 o 
  -1  19   3    33729.20    33159.43   2373.54 o 
   1  19   3     2282.60     1904.22    633.48 o 
   3  19   3    15935.49    14971.33   1346.19 o 
   5  19   3    42040.27    36920.05   1869.88 o 
   7  19   3     8738.75     9186.11   1201.40 o 
   9  19   3     2141.30     1651.16   1001.17 o 
  11  19   3     3239.98     2670.81   1041.22 o 
  13  19   3     2633.42     5270.77   1099.75 o 
 -14  20   3     9605.00    11354.80   1395.48 o 
 -12  20   3     4464.53     2880.29   1105.91 o 
 -10  20   3     4961.05     4780.97   1099.75 o 
  -8  20   3    25875.75    24129.72   1663.48 o 
  -6  20   3     6812.40    12506.92   1250.69 o 
  -4  20   3    20232.29    17595.94   1549.50 o 
  -2  20   3    58989.70    54603.48   2997.35 o 
   0  20   3    31797.66    31944.35   2262.64 o 
   2  20   3     9311.61    11157.54   1273.80 o 
   4  20   3    17401.50    16320.60   1524.86 o 
   6  20   3    16683.93    17725.32   1524.86 o 
   8  20   3       96.00     -813.26    813.26 o 
  10  20   3    25207.47    24810.52   1697.37 o 
 -13  21   3     2310.15     1552.58   1136.71 o 
 -11  21   3     3281.63     3521.04   1050.46 o 
  -9  21   3    33565.94    32160.64   1860.63 o 
  -7  21   3    11848.33    10957.41   1318.46 o 
  -5  21   3     3559.04     4904.19   1022.73 o 
  -3  21   3    28185.24    28670.41   1749.74 o 
  -1  21   3    25441.25    24529.30   1839.07 o 
   1  21   3      821.60     2247.75    638.13 o 
   3  21   3    19689.16    21689.95   1648.08 o 
   5  21   3    50436.38    47261.36   2214.89 o 
   7  21   3    15346.58    15245.50   1450.93 o 
   9  21   3      778.60     1894.52   1028.89 o 
 -10  22   3      404.23    -1096.67   1096.67 o 
  -8  22   3      192.12     -908.75    908.75 o 
  -6  22   3      163.00        0.00    899.51 o 
  -4  22   3      189.19     -856.38    856.38 o 
  -2  22   3     9748.79     8930.09    868.31 o 
   0  22   3     1120.41     1768.62    674.21 o 
   2  22   3    29755.66    31225.46   1295.62 o 
   4  22   3     8882.20     8847.26   1376.99 o 
   6  22   3     7111.40     5988.53   1296.90 o 
   8  22   3       45.65     -991.93    991.93 o 
  -7  23   3    13880.96    13643.63   1450.93 o 
  -5  23   3    21823.86    27835.59   1786.70 o 
  -3  23   3    11877.81     9503.41   1367.75 o 
  -1  23   3     3665.16      637.44   1580.31 o 
   1  23   3     9268.63     9894.95    898.43 o 
   3  23   3     4526.87     3773.64   1167.52 o 
   5  23   3     9663.86     7741.35   1340.03 o 
 -26   0   4     5382.57     6179.53   1025.81 o 
 -24   0   4   151982.83   154608.28   3447.10 o 
 -22   0   4    61213.80    65248.52   2168.69 o 
 -20   0   4     3854.22     4368.18    788.61 o 
 -18   0   4    91440.67    94461.10   2224.14 o 
 -16   0   4  1116157.25  1124935.38   6946.57 o 
 -14   0   4   235846.16   235724.56   2892.61 o 
 -12   0   4    10453.86    10313.58    754.73 o 
 -10   0   4   442734.97   438746.34   3228.39 o 
  -8   0   4   356050.34   320429.66   2476.74 o 
  -6   0   4    51427.17    48508.96    951.88 o 
  -4   0   4     7498.29     7960.07    529.85 o 
  -2   0   4    57648.48    53892.23    987.31 o 
   0   0   4    71376.20    76055.33   1363.13 o 
   2   0   4   160316.02   177264.09   1233.75 o 
   4   0   4   336808.84   308166.09   2436.69 o 
   6   0   4     4283.43     5973.13    572.98 o 
   8   0   4    35687.77    34501.84   1081.26 o 
  10   0   4   978548.50   942513.19   5714.37 o 
  12   0   4   759669.44   756221.75   5588.06 o 
  14   0   4    90184.47    93481.49   2159.45 o 
  16   0   4    16763.03    17013.72   1189.08 o 
  18   0   4   101948.73   103015.71   2633.85 o 
  20   0   4    27546.41    29693.14   1715.85 o 
  22   0   4      504.98     1777.46    831.74 o 
 -25   1   4    44118.87    44701.44   2017.74 o 
 -23   1   4    91514.29    95924.35   2683.13 o 
 -21   1   4     8985.63     7538.04    973.44 o 
 -19   1   4     2859.96     1170.60    717.76 o 
 -17   1   4    75431.63    77351.89   1922.25 o 
 -15   1   4    72474.56    73837.01   1765.14 o 
 -13   1   4     3638.04     3844.49    591.46 o 
 -11   1   4    30044.40    34027.44   1041.22 o 
  -9   1   4    52729.80    53798.22   1155.20 o 
  -7   1   4     9313.52     9466.44    563.74 o 
  -5   1   4     5467.11     5307.74    539.09 o 
  -3   1   4    25615.07    24875.21    662.31 o 
  -1   1   4     6392.15     7784.94    913.37 o 
   1   1   4       91.46      783.08    300.50 o 
   3   1   4    24983.71    24314.55    779.37 o 
   5   1   4     4827.30     5107.50    539.09 o 
   7   1   4     7383.10     8342.05    656.15 o 
   9   1   4    62157.98    59746.71   1441.68 o 
  11   1   4   190628.69   192674.28   2707.78 o 
  13   1   4    91314.84    94236.23   2088.59 o 
  15   1   4     2587.72     2335.03    730.08 o 
  17   1   4    39015.73    39575.46   1688.13 o 
  19   1   4    58913.08    61367.06   2165.61 o 
  21   1   4     6624.38     8462.19   1072.02 o 
 -26   2   4    22163.63    22789.70   1728.17 o 
 -24   2   4    59462.12    57254.57   2193.33 o 
 -22   2   4    31960.70    32117.51   1604.95 o 
 -20   2   4     7770.02     7719.79    911.83 o 
 -18   2   4    14765.59    15026.78   1145.95 o 
 -16   2   4   233729.48   235752.28   3145.21 o 
 -14   2   4   143215.61   148157.67   2316.55 o 
 -12   2   4     5335.63     5012.01    576.06 o 
 -10   2   4   298029.59   294670.34   2689.29 o 
  -8   2   4   697764.63   690886.94   3733.59 o 
  -6   2   4  1191131.13  1112444.00   4516.04 o 
  -4   2   4   173756.39   179908.59   1574.15 o 
  -2   2   4   150920.92   153904.05   2656.95 o 
   0   2   4   161992.36   171824.61   1839.07 o 
   2   2   4  1648728.88  1549237.75  43512.36 o 
   4   2   4   393530.41   400698.78   2803.27 o 
   6   2   4     2591.60     2341.20    499.04 o 
   8   2   4    56698.43    54146.32   1327.70 o 
  10   2   4   379503.84   376716.94   3638.10 o 
  12   2   4   245118.81   244966.13   3206.82 o 
  14   2   4    23000.74    24939.90   1229.13 o 
  16   2   4     8952.33     9993.21    970.36 o 
  18   2   4    53784.11    55147.49   2042.39 o 
  20   2   4    52491.44    54238.74   2082.43 o 
  22   2   4    12074.62    12300.52   1327.70 o 
 -25   3   4    37365.95    34224.59   1876.04 o 
 -23   3   4    14679.38    14684.84   1256.85 o 
 -21   3   4    12221.09    13967.08   1238.37 o 
 -19   3   4    10028.26    10760.26    954.96 o 
 -17   3   4    12952.82    14734.13    982.69 o 
 -15   3   4    22299.44    21594.45   1078.18 o 
 -13   3   4    14640.76    14955.93    865.63 o 
 -11   3   4    32353.40    31350.46   1022.73 o 
  -9   3   4     9488.16     9515.73    659.23 o 
  -7   3   4     1867.71     1691.21    468.24 o 
  -5   3   4    13535.20    12630.14    643.83 o 
  -3   3   4       38.64     1155.20    508.29 o 
  -1   3   4     5857.13     6659.94    476.90 o 
   1   3   4    37651.92    36226.30    625.16 o 
   3   3   4     7997.19     8486.84    582.22 o 
   5   3   4     1287.65     1253.77    462.08 o 
   7   3   4     7430.39     7254.63    625.35 o 
   9   3   4     3544.98     4010.84    588.38 o 
  11   3   4    17274.77    18273.65   1028.89 o 
  13   3   4     6783.10     7645.85    797.85 o 
  15   3   4     5783.65     7063.64    856.38 o 
  17   3   4     6183.97     6586.15    921.08 o 
  19   3   4    32720.35    35533.81   1762.06 o 
  21   3   4    53277.55    52818.62   2187.17 o 
 -24   4   4    10941.46    13631.31   1321.54 o 
 -22   4   4     1541.09     2270.34    754.73 o 
 -20   4   4     8904.61     8939.67    982.69 o 
 -18   4   4     2679.62     4007.76    736.24 o 
 -16   4   4     2581.33     2378.16    656.15 o 
 -14   4   4    35991.50    38537.32   1284.58 o 
 -12   4   4    39313.21    40117.63   1204.48 o 
 -10   4   4     2298.84     3065.12    511.37 o 
  -8   4   4  1276323.13  1252681.63   5474.09 o 
  -6   4   4   780667.25   722918.19   3742.83 o 
  -4   4   4   393328.84   386035.50   2599.96 o 
  -2   4   4   189481.63   205398.36   1443.09 o 
   0   4   4  1739030.63  1531363.00  30692.78 o 
   2   4   4  1117806.63  1084108.50  21252.51 o 
   4   4   4   108300.63   107085.07   1567.99 o 
   6   4   4     6204.39     7824.52    628.43 o 
   8   4   4   116561.88   114746.33   1916.08 o 
  10   4   4    25646.28    21791.61   1065.86 o 
  12   4   4     1770.64     2495.22    640.75 o 
  14   4   4    27842.70    29810.20   1343.11 o 
  16   4   4     8651.73    10455.29    973.44 o 
  18   4   4     4761.33     4189.51    881.03 o 
  20   4   4    69106.87    69930.91   2390.48 o 
  22   4   4    43887.60    44556.66   2177.93 o 
 -25   5   4    25539.15    25241.79   1697.37 o 
 -23   5   4     5846.78     7793.72   1016.57 o 
 -21   5   4    34892.02    33583.84   1611.11 o 
 -19   5   4    36338.66    38355.57   1586.47 o 
 -17   5   4     9349.54     9651.27    918.00 o 
 -15   5   4    33557.93    33180.29   1324.62 o 
 -13   5   4   105711.79   105369.22   1993.10 o 
 -11   5   4     7952.86     7883.05    714.68 o 
  -9   5   4     8690.90    10156.48    714.68 o 
  -7   5   4     8337.56     6937.33    628.43 o 
  -5   5   4     3762.72     4069.37    560.65 o 
  -3   5   4     5084.27     4543.77    579.14 o 
  -1   5   4      995.77     1082.68    438.72 o 
   1   5   4    47692.30    45744.65   1261.47 o 
   3   5   4      701.20     1112.07    502.12 o 
   5   5   4     3055.34     3678.14    548.33 o 
   7   5   4    28878.28    30370.86   1047.38 o 
   9   5   4    33021.19    33777.91   1192.16 o 
  11   5   4     1350.95     1860.63    616.10 o 
  13   5   4    11380.27    12201.94   1013.49 o 
  15   5   4    45768.21    40838.47   1635.76 o 
  17   5   4      576.24     2516.79    776.29 o 
  19   5   4    10971.56    13301.69   1158.28 o 
  21   5   4    60856.01    60350.49   2402.81 o 
 -24   6   4    11235.07    13874.67   1306.14 o 
 -22   6   4    20547.76    18159.67   1475.57 o 
 -20   6   4   123116.56   121304.76   2809.44 o 
 -18   6   4   141747.30   144673.59   2858.72 o 
 -16   6   4   111363.09   112719.35   2415.13 o 
 -14   6   4   378719.72   386426.75   3946.15 o 
 -12   6   4   284545.81   284738.72   3148.29 o 
 -10   6   4    74791.91    76292.18   1552.58 o 
  -8   6   4    55757.25    59441.74   1309.22 o 
  -6   6   4   151154.09   141023.17   1851.39 o 
  -4   6   4    56084.63    59718.98   1272.26 o 
  -2   6   4     4087.22     4833.32    482.10 o 
   0   6   4   532675.44   525359.50   2569.24 o 
   2   6   4   430408.81   447421.22   2348.11 o 
   4   6   4     4631.27     5643.51    609.94 o 
   6   6   4   240066.22   240046.53   2673.89 o 
   8   6   4   444305.88   443656.63   3949.23 o 
  10   6   4    47966.18    52590.66   1534.10 o 
  12   6   4    53589.39    52578.33   1641.92 o 
  14   6   4   210896.64   214234.84   3397.81 o 
  16   6   4    30802.21    30155.22   1571.07 o 
  18   6   4      832.00     1709.69    767.05 o 
  20   6   4    36510.01    36294.70   1866.80 o 
 -25   7   4    13978.99    16690.26   1549.50 o 
 -23   7   4    29320.29    27487.49   1697.37 o 
 -21   7   4    55111.79    53373.11   2023.90 o 
 -19   7   4    41704.57    42126.13   1728.17 o 
 -17   7   4    43492.03    46475.82   1703.53 o 
 -15   7   4    87014.75    88999.34   2060.87 o 
 -13   7   4    62432.14    63027.47   1709.69 o 
 -11   7   4     5962.20     6204.17    702.36 o 
  -9   7   4    17145.10    15467.30    856.38 o 
  -7   7   4    22761.43    23769.30    921.08 o 
  -5   7   4      238.25     -181.75    517.53 o 
  -3   7   4    15298.66    14764.94    853.30 o 
  -1   7   4      103.75       65.14    642.29 o 
   1   7   4      490.88      392.65    401.85 o 
   3   7   4     9849.78    10110.27    770.13 o 
   5   7   4      180.25      203.31    489.80 o 
   7   7   4    56250.28    56924.95   1475.57 o 
   9   7   4    68064.71    70972.13   1749.74 o 
  11   7   4     9324.41     9990.13    874.87 o 
  13   7   4    34559.68    32989.30   1475.57 o 
  15   7   4    67539.46    63508.02   2060.87 o 
  17   7   4    12387.25    12451.47   1182.92 o 
  19   7   4     8722.28     8924.27   1105.91 o 
  21   7   4    12730.10    12460.71   1330.79 o 
 -24   8   4    15255.64    16597.85   1398.56 o 
 -22   8   4    59323.71    58449.81   2236.46 o 
 -20   8   4   118080.27   115461.01   2861.80 o 
 -18   8   4   170709.75   176526.17   3206.82 o 
 -16   8   4   235682.64   234695.66   3447.10 o 
 -14   8   4   179322.75   180789.63   2883.37 o 
 -12   8   4   230656.20   236380.72   3074.36 o 
 -10   8   4   272888.16   281898.47   3142.13 o 
  -8   8   4    36459.29    37486.86   1186.00 o 
  -6   8   4     2285.97     2510.62    582.22 o 
  -4   8   4    67818.78    71277.10   1564.90 o 
  -2   8   4   158441.78   163560.17   2204.11 o 
   0   8   4    11027.64    10245.98    591.39 o 
   2   8   4     4849.77     5694.59    459.60 o 
   4   8   4   286632.31   289143.84   3055.88 o 
   6   8   4   397006.91   396989.81   3705.87 o 
   8   8   4   233435.08   237733.05   3052.80 o 
  10   8   4    50811.12    50887.13   1620.35 o 
  12   8   4   147354.30   152436.50   2803.27 o 
  14   8   4   112440.81   111558.00   2587.64 o 
  16   8   4    33912.42    33469.86   1651.16 o 
  18   8   4    20405.42    21957.96   1450.93 o 
  20   8   4     8627.75     7839.93   1121.31 o 
 -23   9   4    39982.26    35952.76   1943.81 o 
 -21   9   4    36593.94    36168.40   1780.54 o 
 -19   9   4     9734.85    11296.27   1087.42 o 
 -17   9   4    28043.38    29699.30   1497.13 o 
 -15   9   4    56659.55    59102.88   1820.59 o 
 -13   9   4     6662.25     7032.83    800.94 o 
 -11   9   4    10946.79     9783.73    822.50 o 
  -9   9   4    18183.23    19299.46    979.61 o 
  -7   9   4    10678.37    12805.73    881.03 o 
  -5   9   4    11071.29    13015.20    877.95 o 
  -3   9   4     2446.48     1118.23    723.92 o 
  -1   9   4    11520.80    12016.45   1526.40 o 
   1   9   4      539.34      643.00    645.37 o 
   3   9   4     3080.82     3635.01    671.55 o 
   5   9   4     2359.37     2997.35    653.07 o 
   7   9   4     9765.12    11059.07    905.67 o 
   9   9   4    10204.23     9786.82    936.48 o 
  11   9   4    10387.45     9953.16    927.24 o 
  13   9   4     1846.82     1192.16    705.44 o 
  15   9   4    13543.07    13668.27   1278.42 o 
  17   9   4    55137.73    48644.51   2045.47 o 
  19   9   4    17779.03    14995.98   1398.56 o 
 -24  10   4     3019.37     2738.58   1047.38 o 
 -22  10   4    35137.71    33399.01   1851.39 o 
 -20  10   4    12355.80    11915.46   1216.81 o 
 -18  10   4     7122.75     8551.53   1028.89 o 
 -16  10   4    18289.18    18498.53   1216.81 o 
 -14  10   4    11356.57    11314.75   1038.14 o 
 -12  10   4     9030.12     9728.29    908.75 o 
 -10  10   4   573377.00   578241.50   4882.63 o 
  -8  10   4   201719.70   216797.84   2889.53 o 
  -6  10   4     4040.05     5295.42    708.52 o 
  -4  10   4   519588.41   527320.56   4497.56 o 
  -2  10   4  2010963.13  1864562.88  49226.74 o 
   0  10   4   103156.27   106844.85   2273.43 o 
   2  10   4     6086.79     6582.32    542.27 o 
   4  10   4   368926.19   356668.88   3727.43 o 
   6  10   4   220863.47   213427.75   2966.54 o 
   8  10   4     7437.49     7427.14    816.34 o 
  10  10   4     3999.00     3789.04    763.97 o 
  12  10   4     6158.95     7692.06    911.83 o 
  14  10   4     2705.90      751.65    794.77 o 
  16  10   4    38989.85    42354.09   1823.67 o 
  18  10   4    49350.38    53715.05   2221.06 o 
  20  10   4     1683.39     2097.83    902.59 o 
 -23  11   4    26858.88    27010.01   1829.83 o 
 -21  11   4    11715.10    11588.92   1266.09 o 
 -19  11   4     5251.54     4343.54    914.91 o 
 -17  11   4    15437.08    16684.10   1299.98 o 
 -15  11   4     8928.64     9977.81    982.69 o 
 -13  11   4     3370.31     3160.61    742.41 o 
 -11  11   4    38717.25    38472.63   1450.93 o 
  -9  11   4     5398.55     6198.01    785.53 o 
  -7  11   4     2272.68     2686.21    677.71 o 
  -5  11   4     6408.21     6743.26    800.94 o 
  -3  11   4     1782.41     1845.23    782.45 o 
  -1  11   4    51208.05    50266.14   1286.12 o 
   1  11   4     1171.63      429.06   1652.70 o 
   3  11   4      261.82      338.86    634.59 o 
   5  11   4    39138.02    38583.53   1438.60 o 
   7  11   4     5108.99     5036.65    819.42 o 
   9  11   4      381.59      945.72    628.43 o 
  11  11   4      687.50     1155.20    631.51 o 
  13  11   4      954.90     2119.40    788.61 o 
  15  11   4     3435.00     2230.30    853.30 o 
  17  11   4    33111.07    33476.02   1916.08 o 
  19  11   4    14594.22    13600.50   1336.95 o 
 -22  12   4    38345.41    35262.73   1968.45 o 
 -20  12   4    37159.74    37416.01   1832.91 o 
 -18  12   4     2272.75     2140.96    850.22 o 
 -16  12   4     1133.86      603.78    736.24 o 
 -14  12   4    18219.49    22407.71   1272.26 o 
 -12  12   4    46173.23    48148.55   1703.53 o 
 -10  12   4   269185.34   278004.72   3675.06 o 
  -8  12   4    77134.38    81384.29   1996.18 o 
  -6  12   4    20340.21    18923.64   1158.28 o 
  -4  12   4   669517.81   674409.25   5504.89 o 
  -2  12   4   957904.69   941239.75  27445.89 o 
   0  12   4   181791.73   187506.98   8662.43 o 
   2  12   4    41110.57    41458.40   1060.75 o 
   4  12   4   128916.23   118707.88   2418.21 o 
   6  12   4   157917.95   161437.80   2812.52 o 
   8  12   4    58510.73    56533.73   1832.91 o 
  10  12   4    15879.61    18208.96   1213.73 o 
  12  12   4     1442.98     2011.58    797.85 o 
  14  12   4    28989.65    29760.91   1592.63 o 
  16  12   4    94848.22    91260.44   2720.10 o 
  18  12   4    14168.96    14663.28   1481.73 o 
 -21  13   4    22694.69    19798.51   1688.13 o 
 -19  13   4    35820.34    40034.45   1916.08 o 
 -17  13   4    23656.06    21733.08   1524.86 o 
 -15  13   4      658.35     1179.84    745.49 o 
 -13  13   4    22918.00    22167.43   1364.67 o 
 -11  13   4    23699.88    24379.24   1321.54 o 
  -9  13   4     5263.59     4204.91    840.98 o 
  -7  13   4      156.87     -619.18    619.18 o 
  -5  13   4    42267.18    41010.98   1555.66 o 
  -3  13   4     4085.09     4525.29    791.69 o 
  -1  13   4     7422.36     8037.82    669.38 o 
   1  13   4      864.71       -3.60    645.37 o 
   3  13   4     7229.43     5865.31    881.03 o 
   5  13   4    32741.23    31190.28   1454.01 o 
   7  13   4    47633.75    47929.83   1728.17 o 
   9  13   4     7138.78     5840.67    945.72 o 
  11  13   4      462.01     1681.96    828.66 o 
  13  13   4    25086.78    22611.03   1463.25 o 
  15  13   4    45057.89    45342.19   2017.74 o 
  17  13   4     8980.63     7470.26   1238.37 o 
 -20  14   4   183528.09   187052.33   4038.56 o 
 -18  14   4    62101.45    59700.50   2264.18 o 
 -16  14   4    18680.04    19733.82   1376.99 o 
 -14  14   4   133350.22   134982.27   2966.54 o 
 -12  14   4   256717.81   258101.44   3980.03 o 
 -10  14   4    23198.05    25244.87   1373.91 o 
  -8  14   4     1691.60     1990.02    807.10 o 
  -6  14   4     3281.42     3730.51    871.79 o 
  -4  14   4    36424.66    37468.38   1598.79 o 
  -2  14   4     3658.07     1824.40    592.44 o 
   0  14   4     5912.10     8179.43    678.40 o 
   2  14   4     2664.03     2180.65   1042.76 o 
   4  14   4     6776.60     7214.58    939.56 o 
   6  14   4   260019.63   256798.41   3807.52 o 
   8  14   4   368635.47   371301.34   4679.31 o 
  10  14   4    40142.31    38870.02   1691.21 o 
  12  14   4    12145.26    13446.48   1287.66 o 
  14  14   4   184215.55   179652.91   3721.27 o 
  16  14   4   106166.70   107861.38   3092.84 o 
 -19  15   4    57118.84    53761.26   2325.79 o 
 -17  15   4     6794.29     8788.73   1139.79 o 
 -15  15   4     6737.01     5295.42   1010.41 o 
 -13  15   4    10128.48    11191.53   1204.48 o 
 -11  15   4     9827.28     9463.36   1105.91 o 
  -9  15   4      297.42     1303.06    807.10 o 
  -7  15   4    11428.94    11293.19   1072.02 o 
  -5  15   4     4584.45     6382.84    887.19 o 
  -3  15   4      749.64     -536.01    720.84 o 
  -1  15   4     9538.83     9735.49    724.07 o 
   1  15   4     5720.69     6620.46    658.60 o 
   3  15   4      255.53      -80.09    702.36 o 
   5  15   4     5419.13     2372.00   1022.73 o 
   7  15   4    52614.99    51389.25   1965.37 o 
   9  15   4    23325.00    20929.06   1524.86 o 
  11  15   4     2984.03     3869.13    887.19 o 
  13  15   4    31343.81    30149.06   1709.69 o 
  15  15   4    65602.36    61246.92   2489.06 o 
 -18  16   4    60032.02    60975.84   2445.93 o 
 -16  16   4     1410.66     1826.75    911.83 o 
 -14  16   4    48146.05    46035.31   2005.42 o 
 -12  16   4   203550.53   197766.38   3767.48 o 
 -10  16   4    46054.59    45222.05   1913.00 o 
  -8  16   4    17132.05    19256.34   1336.95 o 
  -6  16   4   108421.10   113384.74   2704.70 o 
  -4  16   4    51531.41    54334.23   1922.25 o 
  -2  16   4    53548.77    54286.59   1369.02 o 
   0  16   4    94721.86    96831.12   2087.05 o 
   2  16   4    35804.71    36641.03   2165.61 o 
   4  16   4    13955.96    12091.05   1176.76 o 
   6  16   4   216242.89   215325.34   3755.16 o 
   8  16   4   236553.89   227924.69   4007.76 o 
  10  16   4     6884.79     7063.64   1127.47 o 
  12  16   4    12476.69    12935.11   1376.99 o 
  14  16   4    94174.32    92625.11   2911.09 o 
  16  16   4    30121.82    26735.84   1940.73 o 
 -17  17   4     2837.54     -936.48    936.48 o 
 -15  17   4     7101.43     5203.00   1102.83 o 
 -13  17   4     4832.74     5769.82   1028.89 o 
 -11  17   4      357.13      696.20    948.80 o 
  -9  17   4    21278.68    19736.90   1534.10 o 
  -7  17   4     8962.91     9546.53   1130.55 o 
  -5  17   4     6418.19     6666.25   1001.17 o 
  -3  17   4     4627.15     4306.57    942.64 o 
  -1  17   4    19619.84    19985.93   1011.71 o 
   1  17   4      255.70     1946.74    617.30 o 
   3  17   4    10438.06     9124.50   1102.83 o 
   5  17   4      208.58     1454.01    810.18 o 
   7  17   4     1757.87      360.42    905.67 o 
   9  17   4     8227.55     6983.54   1112.07 o 
  11  17   4      386.56      921.08    816.34 o 
  13  17   4     1744.87     1281.50    973.44 o 
  15  17   4    16309.29    13224.68   1524.86 o 
 -16  18   4     1010.43     2646.17   1025.81 o 
 -14  18   4      802.01     -902.59    902.59 o 
 -12  18   4    21760.94    24711.94   1617.27 o 
 -10  18   4    70260.73    74259.04   2498.30 o 
  -8  18   4    57436.63    64056.36   2273.42 o 
  -6  18   4    92078.61    93570.83   2655.41 o 
  -4  18   4   245822.30   247744.75   4155.62 o 
  -2  18   4   234938.14   228987.84  12351.35 o 
   0  18   4   145130.05   149143.22   8164.92 o 
   2  18   4    58890.32    59603.71   1566.71 o 
   4  18   4    65398.16    69474.99   2310.39 o 
   6  18   4    33547.06    32231.49   1768.22 o 
   8  18   4     6907.58     6222.65   1133.63 o 
  10  18   4     1678.08      366.58    939.56 o 
  12  18   4     8382.59     9657.43   1229.13 o 
 -15  19   4    12145.34    13797.65   1463.25 o 
 -13  19   4     1393.77     1931.49   1013.49 o 
 -11  19   4     5094.08     6361.28   1099.75 o 
  -9  19   4    23771.12    19650.64   1645.00 o 
  -7  19   4    14027.46    17103.05   1447.84 o 
  -5  19   4     7864.88     8767.16   1145.95 o 
  -3  19   4      449.32     -338.86    951.88 o 
  -1  19   4      538.22     1021.72   1449.39 o 
   1  19   4      117.62      548.67    591.32 o 
   3  19   4    23797.29    23060.78   1555.66 o 
   5  19   4     4246.14     3998.52   1038.14 o 
   7  19   4      826.05     1004.25    871.79 o 
   9  19   4     1695.05     1835.99    905.67 o 
  11  19   4     3180.65     1632.68   1084.34 o 
 -14  20   4    19577.69    23174.76   1879.12 o 
 -12  20   4     2170.91     3065.12   1090.50 o 
 -10  20   4    81398.91    88069.02   2861.80 o 
  -8  20   4    59432.42    59312.35   2362.76 o 
  -6  20   4    15640.28    20778.11   1435.52 o 
  -4  20   4    53588.61    51284.52   2113.24 o 
  -2  20   4    77402.23    77112.46   5206.08 o 
   0  20   4     6044.92     5621.83    749.55 o 
   2  20   4    30589.11    31479.75   2368.92 o 
   4  20   4    82742.10    83528.33   2695.46 o 
   6  20   4    22725.10    27638.44   1663.48 o 
   8  20   4     9370.32     8542.29   1179.84 o 
  10  20   4    56737.06    51882.14   2381.24 o 
 -13  21   4     1276.88     1290.74   1136.71 o 
 -11  21   4    21503.91    20211.30   1762.06 o 
  -9  21   4    10820.92    12910.46   1386.23 o 
  -7  21   4      135.72      545.25    902.59 o 
  -5  21   4     2613.44     2245.70    988.85 o 
  -3  21   4       15.01     2331.95    865.63 o 
  -1  21   4      169.21    -1263.07   1544.88 o 
   1  21   4       72.37     -603.97    603.97 o 
   3  21   4      781.88      948.80   1108.99 o 
   5  21   4    13397.11    12186.54   1376.99 o 
   7  21   4     2031.54     3425.54    985.77 o 
   9  21   4      905.65     1977.69   1025.81 o 
 -10  22   4    16460.20    17863.94   1718.93 o 
  -8  22   4    55927.63    58585.35   2452.09 o 
  -6  22   4     9684.88    10264.30   1244.53 o 
  -4  22   4     1490.21     -483.64    979.61 o 
  -2  22   4     1383.31     2241.08    714.47 o 
   0  22   4     1022.85     1072.41    653.43 o 
   2  22   4    26742.04    27480.44   1266.34 o 
   4  22   4    44930.95    42193.90   2147.12 o 
   6  22   4     9380.93     6592.31   1259.93 o 
  -7  23   4      714.64     -341.94    979.61 o 
  -5  23   4     2508.19     5212.24   1078.18 o 
  -3  23   4     1071.08     2097.83   1004.25 o 
  -1  23   4     1739.00     1770.38    711.00 o 
   1  23   4     1225.88     -827.12    827.12 o 
   3  23   4     2515.54     -301.89   1019.65 o 
 -25   1   5     9924.29    12189.62   1232.21 o 
 -23   1   5      190.59     -831.74    831.74 o 
 -21   1   5        6.52     1229.13    751.65 o 
 -19   1   5     4652.97     4768.65    800.94 o 
 -17   1   5     5603.00     5501.81    819.42 o 
 -15   1   5    12233.77    10538.46    902.59 o 
 -13   1   5      990.98     1186.00    508.29 o 
 -11   1   5     3814.47     3721.27    542.17 o 
  -9   1   5     4399.34     4531.45    526.77 o 
  -7   1   5     3752.67     2436.69    480.56 o 
  -5   1   5     3551.10     4090.93    480.56 o 
  -3   1   5     7099.71     5926.92    520.61 o 
  -1   1   5     8681.95     9324.77    412.78 o 
   1   1   5     1475.59     1489.50    338.46 o 
   3   1   5     2605.47     3416.30    492.88 o 
   5   1   5     7890.16     7497.99    640.75 o 
   7   1   5     3186.89     2941.90    545.25 o 
   9   1   5    14517.64    14909.72    887.19 o 
  11   1   5     4172.69     5064.38    757.81 o 
  13   1   5      236.78      -12.32    625.35 o 
  15   1   5      107.66     1075.10    708.52 o 
  17   1   5     2209.55     4386.66    921.08 o 
  19   1   5    10667.21     9814.54   1145.95 o 
  21   1   5       68.62     -797.85    797.85 o 
 -26   2   5    19975.35    19927.89   1691.21 o 
 -24   2   5    52022.13    54845.60   2174.85 o 
 -22   2   5       92.72      341.94    702.36 o 
 -20   2   5     5201.46     7026.67    884.11 o 
 -18   2   5   101086.09   108314.20   2322.71 o 
 -16   2   5     3994.14     3126.73    677.71 o 
 -14   2   5    26675.63    29147.89   1133.63 o 
 -12   2   5      125.46     -499.04    499.04 o 
 -10   2   5   984550.06   977695.81   5024.33 o 
  -8   2   5   583049.81   566181.31   3416.30 o 
  -6   2   5     4512.41     4904.19    517.53 o 
  -4   2   5     1079.60     6151.80    523.69 o 
  -2   2   5   705721.69   664473.31   2412.40 o 
   0   2   5      219.94       69.31    337.63 o 
   2   2   5   994909.88   968175.44  16014.12 o 
   4   2   5    45515.53    44775.38   1068.94 o 
   6   2   5     5426.92     6234.97    613.02 o 
   8   2   5   150976.27   151201.22   2214.89 o 
  10   2   5   123322.89   123233.17   2214.89 o 
  12   2   5     6448.58     6546.11    785.53 o 
  14   2   5      259.43      782.45    662.31 o 
  16   2   5      367.99     1296.90    757.81 o 
  18   2   5    24614.67    25897.94   1534.10 o 
  20   2   5     1309.10     -126.30    819.42 o 
 -25   3   5    20668.87    22851.31   1672.72 o 
 -23   3   5       10.14      243.36    782.45 o 
 -21   3   5     3759.10     3792.12    859.47 o 
 -19   3   5    13149.26    11397.93   1038.14 o 
 -17   3   5     1183.62      588.38    733.16 o 
 -15   3   5     3500.62     3142.13    659.23 o 
 -13   3   5      103.97      576.06    526.77 o 
 -11   3   5     3288.12     2911.09    536.01 o 
  -9   3   5     4022.99     3909.18    529.85 o 
  -7   3   5      934.24      918.00    459.00 o 
  -5   3   5       52.96     1296.90    446.68 o 
  -3   3   5     9819.96     8797.97    653.07 o 
  -1   3   5    37200.82    37693.89    727.45 o 
   1   3   5    21796.21    20486.23   1232.21 o 
   3   3   5    15492.14    14774.18    708.52 o 
   5   3   5     2991.38     4275.76    526.77 o 
   7   3   5     1937.33     2396.65    529.85 o 
   9   3   5    20931.20    23914.08   1038.14 o 
  11   3   5     2037.17     1007.33    665.39 o 
  13   3   5      362.49     -462.08    668.47 o 
  15   3   5      318.61      865.63    696.20 o 
  17   3   5     3469.32      677.71    822.50 o 
  19   3   5     8944.49     6358.20   1047.38 o 
  21   3   5     5316.36     4922.67   1078.18 o 
 -26   4   5      257.58     2208.73   1062.78 o 
 -24   4   5    10890.99    11681.34   1182.92 o 
 -22   4   5    13369.42    11407.17   1250.69 o 
 -20   4   5    55403.94    59527.99   1968.45 o 
 -18   4   5     2907.00     3465.59    727.00 o 
 -16   4   5     2038.47     1207.56    637.67 o 
 -14   4   5      905.18     1386.23    631.51 o 
 -12   4   5     3879.84     5153.71    594.54 o 
 -10   4   5    14011.51    15541.23    785.53 o 
  -8   4   5    95450.60    95499.24   1518.70 o 
  -6   4   5   126098.96   115297.74   1561.82 o 
  -4   4   5    95512.78    97359.87   1432.44 o 
  -2   4   5   192108.17   194969.77   1685.05 o 
   0   4   5    10899.20    12188.02    996.55 o 
   2   4   5   355000.06   362289.47   1989.79 o 
   4   4   5    20515.34    22013.40    834.82 o 
   6   4   5   234580.34   233589.77   2590.72 o 
   8   4   5    15511.97    15827.72    918.00 o 
  10   4   5    12737.72    13169.23    874.87 o 
  12   4   5     3915.30     3108.25    686.96 o 
  14   4   5      277.32     1241.45    662.31 o 
  16   4   5     1533.75     1986.94    760.89 o 
  18   4   5      113.42      791.69    785.53 o 
  20   4   5    21656.74    18307.54   1555.66 o 
 -25   5   5      965.00     1306.14    816.34 o 
 -23   5   5      259.85     -748.57    748.57 o 
 -21   5   5     1324.28     3071.28    819.42 o 
 -19   5   5     1113.04     -280.33    739.33 o 
 -17   5   5      769.97     1629.60    634.59 o 
 -15   5   5     7329.53     7756.75    831.74 o 
 -13   5   5     8938.54    11952.42    822.50 o 
 -11   5   5     1546.12     2144.04    526.77 o 
  -9   5   5     1402.42     1118.23    532.93 o 
  -7   5   5     5598.50     5443.28    563.74 o 
  -5   5   5      642.94     1441.68    499.04 o 
  -3   5   5     1833.79     1814.43    563.74 o 
  -1   5   5    10846.78    11520.23    554.29 o 
   1   5   5    52906.60    51602.68   1213.73 o 
   3   5   5    10404.22     8570.01    705.44 o 
   5   5   5    48177.68    44451.92   1204.48 o 
   7   5   5   134059.78   135613.78   2137.88 o 
   9   5   5    26415.20    25777.80   1121.31 o 
  11   5   5      503.51      554.49    609.94 o 
  13   5   5       94.23     -622.27    622.27 o 
  15   5   5    17058.00    18683.36   1213.73 o 
  17   5   5      810.75     1919.16    844.06 o 
  19   5   5     9919.00    10784.90   1189.08 o 
  21   5   5    14026.06    14290.54   1438.60 o 
 -24   6   5     1071.51      557.57    856.38 o 
 -22   6   5     5568.22     5141.39    982.69 o 
 -20   6   5   144913.66   140613.45   2978.86 o 
 -18   6   5   141311.36   133620.67   2735.50 o 
 -16   6   5    98125.59    96950.16   2199.49 o 
 -14   6   5    67916.38    68270.51   1752.82 o 
 -12   6   5    76412.73    79945.68   1715.85 o 
 -10   6   5     1490.63     4155.62    579.14 o 
  -8   6   5   316503.38   306767.53   2911.09 o 
  -6   6   5    87443.99    83047.77   1515.62 o 
  -4   6   5     1787.63     2264.18    557.57 o 
  -2   6   5    26961.41    27345.17    971.90 o 
   0   6   5     6775.83     8860.59    649.99 o 
   2   6   5    14176.56    14715.14    553.98 o 
   4   6   5     3314.89     3126.73    569.90 o 
   6   6   5   220931.30   226923.52   2713.94 o 
   8   6   5   305230.78   307781.00   3360.85 o 
  10   6   5      177.18     -397.39    557.57 o 
  12   6   5    44751.14    46016.82   1586.47 o 
  14   6   5     2986.49     3862.97    797.85 o 
  16   6   5    40555.68    41007.89   1737.41 o 
  18   6   5    16837.22    17845.46   1429.36 o 
  20   6   5    49375.76    46195.50   2110.16 o 
 -25   7   5     1427.53     2787.87    988.85 o 
 -23   7   5     7880.08     6647.76   1139.79 o 
 -21   7   5     1515.00     1598.79    834.82 o 
 -19   7   5     6174.31     5742.09    942.64 o 
 -17   7   5     2808.86     1315.38    800.94 o 
 -15   7   5    59408.61    59715.90   1722.01 o 
 -13   7   5     3494.27     3579.57    690.04 o 
 -11   7   5     3233.06     3456.34    616.10 o 
  -9   7   5      264.40     1041.22    489.80 o 
  -7   7   5    12299.81    10695.57    776.29 o 
  -5   7   5      682.24       95.50    569.90 o 
  -3   7   5     7819.40     9934.68    810.18 o 
  -1   7   5    15941.22    17255.67    660.00 o 
   1   7   5    10608.83    13680.85   1078.18 o 
   3   7   5     2101.47     1383.15    545.25 o 
   5   7   5     1256.14     1355.43    585.30 o 
   7   7   5    59687.32    59084.39   1561.82 o 
   9   7   5    21097.71    21434.27   1112.07 o 
  11   7   5    33081.93    31599.99   1413.96 o 
  13   7   5      999.93     1472.49    773.21 o 
  15   7   5    58293.11    54629.96   1928.41 o 
  17   7   5    13414.05    14158.08   1309.22 o 
  19   7   5    15906.79    12781.08   1336.95 o 
 -24   8   5     4898.72     5360.11   1084.34 o 
 -22   8   5    28248.14    31359.70   1688.13 o 
 -20   8   5    29904.54    33944.26   1620.35 o 
 -18   8   5    17517.78    19607.52   1229.13 o 
 -16   8   5    96433.52   100997.96   2331.95 o 
 -14   8   5   169493.55   167367.80   2753.99 o 
 -12   8   5   346321.44   350637.22   3727.43 o 
 -10   8   5   213067.45   220038.53   2800.19 o 
  -8   8   5    23977.80    23590.63   1001.17 o 
  -6   8   5      832.33     5002.77    622.27 o 
  -4   8   5   130748.52   137073.95   2187.17 o 
  -2   8   5     1783.39     3226.81    469.32 o 
   0   8   5     2235.70     2772.22    569.90 o 
   2   8   5     7663.14     6959.24    504.18 o 
   4   8   5   368095.38   357084.78   3487.15 o 
   6   8   5    70905.23    76125.84   1734.33 o 
   8   8   5    26683.82    28140.56   1219.89 o 
  10   8   5    89448.46    90641.25   2122.48 o 
  12   8   5   225187.72   221702.03   3431.70 o 
  14   8   5     9607.41     9657.43   1047.38 o 
  16   8   5    63480.36    59946.94   2162.53 o 
  18   8   5     1515.49     3148.29    902.59 o 
  20   8   5     5882.79     5280.01   1130.55 o 
 -23   9   5    14666.26    15799.99   1410.88 o 
 -21   9   5     4169.03     4919.59    945.72 o 
 -19   9   5     3251.02     1808.27    877.95 o 
 -17   9   5    12230.25    13070.65   1078.18 o 
 -15   9   5    21346.47    19841.64   1226.05 o 
 -13   9   5     2847.19     2824.84    727.00 o 
 -11   9   5     2404.95     2544.51    653.07 o 
  -9   9   5    18477.74    17152.34   1004.25 o 
  -7   9   5     2682.30     3903.02    625.35 o 
  -5   9   5    17693.47    19678.37   1004.25 o 
  -3   9   5    72183.29    72558.59   1703.53 o 
  -1   9   5     9901.17     9743.45   1118.23 o 
   1   9   5     1506.38     1255.33    451.89 o 
   3   9   5      640.79     1592.63    674.63 o 
   5   9   5      291.87     1540.26    600.70 o 
   7   9   5      241.05     -415.87    588.38 o 
   9   9   5      107.64     -301.89    643.83 o 
  11   9   5    25038.16    24012.66   1315.38 o 
  13   9   5     1625.02      539.09    779.37 o 
  15   9   5    34875.00    34970.07   1635.76 o 
  17   9   5    26692.92    26165.95   1595.71 o 
  19   9   5      100.79     -301.89    825.58 o 
 -24  10   5     3703.82     4423.63   1155.20 o 
 -22  10   5     2350.95     2288.83    979.61 o 
 -20  10   5      361.21      468.24    736.24 o 
 -18  10   5     2563.29     3551.84    819.42 o 
 -16  10   5    11920.70    13582.02   1142.87 o 
 -14  10   5    15373.76    16819.64   1102.83 o 
 -12  10   5     1420.59     1527.94    751.65 o 
 -10  10   5   171160.67   174351.33   2747.82 o 
  -8  10   5    50881.80    53138.99   1515.62 o 
  -6  10   5      454.52     1090.50    671.55 o 
  -4  10   5    42328.21    44433.44   1484.81 o 
  -2  10   5   169820.77   174739.39   2697.00 o 
   0  10   5      802.25     1133.68    463.83 o 
   2  10   5   108517.85   117718.44   1760.52 o 
   4  10   5    64451.09    69632.09   1774.38 o 
   6  10   5      328.59     -385.07    637.67 o 
   8  10   5      316.39     -175.59    616.10 o 
  10  10   5    50892.28    51244.47   1712.77 o 
  12  10   5    32661.43    34908.46   1540.26 o 
  14  10   5     1678.47     2667.73    797.85 o 
  16  10   5     8084.45     7359.36   1078.18 o 
  18  10   5      681.80     -730.08    810.18 o 
 -23  11   5     3761.66     2575.32   1075.10 o 
 -21  11   5       56.29      572.98    871.79 o 
 -19  11   5     1663.13     2430.53    797.85 o 
 -17  11   5     2748.45     2199.49    834.82 o 
 -15  11   5     3234.23     3554.92    767.05 o 
 -13  11   5     4518.53     3795.20    779.37 o 
 -11  11   5    22784.76    22765.05   1210.64 o 
  -9  11   5     8461.78     9220.00    862.55 o 
  -7  11   5     1391.78     1567.99    643.83 o 
  -5  11   5    38584.18    39794.17   1432.44 o 
  -3  11   5    93096.45    98943.26   2156.36 o 
  -1  11   5     9123.00     9985.94    661.03 o 
   1  11   5      711.34      848.84    477.68 o 
   3  11   5    20077.28    18042.61   1118.23 o 
   5  11   5    63594.38    64561.56   1789.78 o 
   7  11   5     6935.12     6496.82    819.42 o 
   9  11   5      836.79     -665.39    665.39 o 
  11  11   5    10071.58    10479.93   1022.73 o 
  13  11   5     4967.11     6783.31    924.16 o 
  15  11   5     2654.23     3126.73    865.63 o 
  17  11   5     3700.57      733.16    914.91 o 
 -22  12   5    44708.01    42163.09   2082.43 o 
 -20  12   5    17496.38    19693.77   1543.34 o 
 -18  12   5      736.94     1417.04    797.85 o 
 -16  12   5    41460.21    44048.38   1768.22 o 
 -14  12   5     1645.97     4411.31    810.18 o 
 -12  12   5    89248.47    88571.14   2221.06 o 
 -10  12   5    30390.41    31547.62   1417.04 o 
  -8  12   5      141.37     1438.60    665.39 o 
  -6  12   5   244735.89   256422.59   3499.47 o 
  -4  12   5   129512.79   127499.70   2522.95 o 
  -2  12   5    21657.52    22696.94    894.12 o 
   0  12   5      322.07      335.37    750.11 o 
   2  12   5    48210.72    49473.71   1171.51 o 
   4  12   5   128256.97   121572.77   2495.22 o 
   6  12   5   189513.53   181923.25   3086.68 o 
   8  12   5      371.64      668.47    748.57 o 
  10  12   5      336.33     2079.35    834.82 o 
  12  12   5    20174.26    21080.01   1364.67 o 
  14  12   5     1512.00     2190.25    905.67 o 
  16  12   5    20569.85    22056.53   1475.57 o 
  18  12   5     1129.33     1795.94    887.19 o 
 -21  13   5     1041.10      372.74    961.12 o 
 -19  13   5     4357.97     1768.22    951.88 o 
 -17  13   5     1219.46      911.83    853.30 o 
 -15  13   5      685.07     -628.43    831.74 o 
 -13  13   5    35733.81    38081.40   1657.32 o 
 -11  13   5    11944.28    11949.34   1105.91 o 
  -9  13   5      282.44     -366.58    674.63 o 
  -7  13   5    11043.19    10027.10    991.93 o 
  -5  13   5    27094.12    28451.69   1373.91 o 
  -3  13   5     6848.46     6167.20    874.87 o 
  -1  13   5     9007.59    10326.12    706.12 o 
   1  13   5     3526.58     4763.26   1207.56 o 
   3  13   5    13604.88    13498.84   1161.36 o 
   5  13   5    74629.08    75214.00   2073.19 o 
   7  13   5    41839.37    43992.92   1694.29 o 
   9  13   5     1929.22      194.07    751.65 o 
  11  13   5    19335.05    17306.37   1389.32 o 
  13  13   5    36714.94    35204.20   1799.02 o 
  15  13   5      173.89      326.54    890.27 o 
  17  13   5     1442.72     2140.96    964.20 o 
 -20  14   5     2187.98     3511.79   1035.06 o 
 -18  14   5      196.26     -166.35    899.51 o 
 -16  14   5    35560.87    36396.36   1762.06 o 
 -14  14   5    43022.78    47698.79   1885.28 o 
 -12  14   5    29211.73    26070.45   1460.17 o 
 -10  14   5     2512.07     1688.13    813.26 o 
  -8  14   5     4233.53     4651.59    890.27 o 
  -6  14   5    16512.09    18581.70   1327.70 o 
  -4  14   5    94056.80    94747.59   2331.95 o 
  -2  14   5     2064.16     1834.70   1752.82 o 
   0  14   5       56.67      838.53   1350.81 o 
   2  14   5     1399.81     1700.87    567.51 o 
   4  14   5    51702.21    50178.61   1795.94 o 
   6  14   5     6781.92     7045.15   1001.17 o 
   8  14   5     6400.39     6059.39    976.53 o 
  10  14   5     5764.22     7504.15    970.36 o 
  12  14   5     7723.03     7384.01   1102.83 o 
  14  14   5    10620.68     9269.29   1278.42 o 
  16  14   5    17654.57    19767.70   1635.76 o 
 -21  15   5    15285.03    15917.05   1531.02 o 
 -19  15   5     7942.21     8107.93   1195.24 o 
 -17  15   5      145.15     1327.70    865.63 o 
 -15  15   5     7307.45     7343.96   1133.63 o 
 -13  15   5    34477.49    32973.90   1685.05 o 
 -11  15   5     2588.32     2911.09    896.43 o 
  -9  15   5      937.90     -773.21    773.21 o 
  -7  15   5    52768.46    51201.34   1913.00 o 
  -5  15   5    40658.69    39042.52   1629.60 o 
  -3  15   5     1499.57     1826.75    779.37 o 
  -1  15   5     7631.59     7763.77    684.93 o 
   1  15   5    22145.35    22943.11    953.96 o 
   3  15   5     3413.58     2516.79    831.74 o 
   5  15   5     5841.28     6342.79    954.96 o 
   7  15   5    21289.26    22601.79   1441.68 o 
   9  15   5      650.57      973.44    844.06 o 
  11  15   5      878.96      662.31    837.90 o 
  13  15   5    18969.54    18455.40   1608.03 o 
  15  15   5     4070.32     3129.81   1118.23 o 
 -20  16   5     6272.29     2304.23   1213.73 o 
 -18  16   5     1279.17      622.27    899.51 o 
 -16  16   5     2607.96     1620.35    973.44 o 
 -14  16   5    24226.74    23975.70   1666.56 o 
 -12  16   5    45033.14    49211.32   2011.58 o 
 -10  16   5     3279.18     1466.33    961.12 o 
  -8  16   5    49394.82    50945.66   1999.26 o 
  -6  16   5   156275.11   153015.64   3185.26 o 
  -4  16   5    58249.51    58705.49   2039.30 o 
  -2  16   5    19257.50    22065.78    991.79 o 
   0  16   5     9650.64     9123.89    766.71 o 
   2  16   5    14104.31    14414.40    900.66 o 
   4  16   5    29050.24    29517.55   1552.58 o 
   6  16   5   133076.00   129877.84   3058.96 o 
   8  16   5    37938.62    39633.98   1835.99 o 
  10  16   5      924.42     1577.23    779.37 o 
  12  16   5     3864.72     3631.93   1007.33 o 
  14  16   5    15955.51    16077.24   1490.97 o 
 -19  17   5     4360.37     2375.08   1099.75 o 
 -17  17   5      225.10     2473.66    979.61 o 
 -15  17   5    10036.45     8764.08   1247.61 o 
 -13  17   5     9059.20     9950.08   1201.40 o 
 -11  17   5     4256.07     5606.55   1038.14 o 
  -9  17   5     6310.43     5871.47   1102.83 o 
  -7  17   5    21892.13    21597.53   1472.49 o 
  -5  17   5    33470.23    38993.24   1771.30 o 
  -3  17   5    14362.31    14342.91   1349.27 o 
  -1  17   5     7799.98     6661.38    741.69 o 
   1  17   5    25416.84    27673.28   1563.36 o 
   3  17   5    13051.15    10042.50   1170.60 o 
   5  17   5     1715.94     -231.04    982.69 o 
   7  17   5     1303.36     -659.23    828.66 o 
   9  17   5     3156.80     1839.07    976.53 o 
  11  17   5     1919.05     2063.95   1016.57 o 
  13  17   5     1588.43      653.07    988.85 o 
 -18  18   5     7077.23     5483.33   1207.56 o 
 -16  18   5     7738.79     7279.27   1241.45 o 
 -14  18   5     9418.25    10486.09   1343.11 o 
 -12  18   5     4106.78     5643.51   1035.06 o 
 -10  18   5     9606.14     8425.23   1213.73 o 
  -8  18   5      509.36     -782.45    782.45 o 
  -6  18   5    71480.80    76726.54   2415.13 o 
  -4  18   5    10902.18    10513.82   1222.97 o 
  -2  18   5    52283.89    48301.71   2535.27 o 
   0  18   5     2268.85     2872.98    664.10 o 
   2  18   5    49269.68    51848.97   1549.50 o 
   4  18   5     2306.84      175.59   1013.49 o 
   6  18   5    50575.14    50215.57   2076.27 o 
   8  18   5     3043.46     3505.63    927.24 o 
  10  18   5     1011.42       70.85    930.32 o 
  12  18   5     3368.61     -862.55   1044.30 o 
 -15  19   5     3118.89     3687.38   1115.15 o 
 -13  19   5     1137.59     2199.49   1013.49 o 
 -11  19   5    20911.94    22333.78   1725.09 o 
  -9  19   5    14401.26    15609.00   1413.96 o 
  -7  19   5      572.62     -113.98    896.43 o 
  -5  19   5    14769.81    16751.88   1457.09 o 
  -3  19   5    26113.45    27308.82   1654.24 o 
  -1  19   5     2347.83     2338.91    672.25 o 
   1  19   5    13119.74    15123.77   1122.85 o 
   3  19   5    75756.20    72694.13   2495.22 o 
   5  19   5    17587.19    12731.79   1389.32 o 
   7  19   5     2620.62     2680.05    961.12 o 
   9  19   5    29658.07    25432.78   1758.98 o 
  11  19   5    25325.78    27558.34   1758.98 o 
 -14  20   5     4883.60     4790.21   1213.73 o 
 -12  20   5    14819.18    14918.96   1509.46 o 
 -10  20   5    24070.00    26775.89   1755.90 o 
  -8  20   5     8899.38     9786.82   1219.89 o 
  -6  20   5       86.77     -677.71    847.14 o 
  -4  20   5    10183.10    10409.08   1275.34 o 
  -2  20   5    23343.06    20837.61   2096.30 o 
   0  20   5     4407.66     5316.30   1523.32 o 
   2  20   5    46141.01    50487.40   2744.74 o 
   4  20   5    24616.72    24570.24   1762.06 o 
   6  20   5      384.75      847.14    921.08 o 
   8  20   5     2083.35     2408.97    970.36 o 
  10  20   5     3243.48     4876.46   1189.08 o 
 -13  21   5     1646.22     4143.30   1078.18 o 
 -11  21   5    37194.03    40129.95   2221.06 o 
  -9  21   5    24442.47    28473.26   1789.78 o 
  -7  21   5     3476.21     1906.84   1145.95 o 
  -5  21   5     8071.68     7926.18   1173.68 o 
  -3  21   5    19128.98    20522.43   1657.32 o 
  -1  21   5     1023.67     -637.45    885.65 o 
   1  21   5     4938.22     5227.03    751.26 o 
   3  21   5    35680.73    35441.40   1913.00 o 
   5  21   5    11561.16    10861.92   1324.62 o 
   7  21   5     1666.76     2399.73    951.88 o 
 -10  22   5      191.68     -948.80   1078.18 o 
  -8  22   5    20756.96    22096.58   1811.35 o 
  -6  22   5     3616.61     2030.06   1078.18 o 
  -4  22   5       53.22     1567.99    921.08 o 
  -2  22   5     1952.41     1024.89    689.85 o 
   0  22   5      231.69     -612.94    612.94 o 
   2  22   5     7120.42     7996.32    871.31 o 
   4  22   5     1555.11      649.99    988.85 o 
   6  22   5     4430.35     3521.04   1133.63 o 
  -7  23   5    18050.78    17454.23   1700.45 o 
  -5  23   5    12077.60    13612.82   1512.54 o 
  -3  23   5     5422.15     5172.20   1133.63 o 
  -1  23   5    14904.89    13839.38   1052.70 o 
   1  23   5    16302.29    15509.00   1131.63 o 
 -26   0   6      483.77     1112.07    794.77 o 
 -24   0   6     2968.12     1971.53    893.35 o 
 -22   0   6    11426.35    12386.78   1087.42 o 
 -20   0   6    18104.53    18976.01   1216.81 o 
 -18   0   6   432222.78   435283.81   4556.09 o 
 -16   0   6    48488.43    50699.22   1506.37 o 
 -14   0   6    17778.02    17143.10    908.75 o 
 -12   0   6  1639457.63  1598614.88   7325.48 o 
 -10   0   6  3612106.50  3080213.00  11764.51 o 
  -8   0   6    56309.84    53807.46   1133.63 o 
  -6   0   6    24786.50    27472.09    822.50 o 
  -4   0   6   754387.50   708741.63   3511.79 o 
  -2   0   6   760828.13   734772.88   6352.03 o 
   0   0   6     6792.53     7361.20    428.85 o 
   2   0   6    44073.16    46767.35   3414.76 o 
   4   0   6    10467.50    10088.71    671.55 o 
   6   0   6    25543.44    24351.52    970.36 o 
   8   0   6   290924.38   293311.81   3203.74 o 
  10   0   6   381685.81   367946.69   3893.78 o 
  12   0   6    11081.62     9429.48    918.00 o 
  14   0   6    44002.16    44599.79   1669.64 o 
  16   0   6   324965.13   321477.00   4482.16 o 
  18   0   6    94825.85   100193.95   2738.58 o 
  20   0   6     2262.74     1521.78    844.06 o 
 -25   1   6    26200.03    29991.95   1654.24 o 
 -23   1   6    13994.98    16902.82   1343.11 o 
 -21   1   6     7228.96     8385.18    967.28 o 
 -19   1   6    54269.98    55686.58   1792.86 o 
 -17   1   6    60604.63    61949.28   1755.90 o 
 -15   1   6     4990.25     5166.03    674.63 o 
 -13   1   6    50112.13    47024.15   1312.30 o 
 -11   1   6    74791.90    70707.20   1460.17 o 
  -9   1   6    12414.66    14299.78    717.76 o 
  -7   1   6    22095.76    22660.31    776.29 o 
  -5   1   6    11884.51    11431.81    619.18 o 
  -3   1   6       82.75     -141.70    415.87 o 
  -1   1   6      612.44      819.33    329.96 o 
   1   1   6     9995.30     9417.42    451.30 o 
   3   1   6      237.91      154.03    471.32 o 
   5   1   6     1970.81     2886.45    502.12 o 
   7   1   6     5636.81     6576.91    677.71 o 
   9   1   6    77991.72    79535.98   1780.54 o 
  11   1   6    27210.46    25685.38   1201.40 o 
  13   1   6      427.56     -585.30    643.83 o 
  15   1   6    65220.00    62824.15   1983.86 o 
  17   1   6   139683.81   136661.16   3083.60 o 
  19   1   6     5737.11     5717.45   1010.41 o 
 -26   2   6    12520.72    10781.82   1278.42 o 
 -24   2   6     9233.74    12688.67   1201.40 o 
 -22   2   6    13704.17    13052.17   1204.48 o 
 -20   2   6   103239.65   105520.17   2473.66 o 
 -18   2   6   169826.11   175866.95   2926.50 o 
 -16   2   6    42062.34    43056.45   1432.44 o 
 -14   2   6     9688.00     9913.12    850.22 o 
 -12   2   6   421142.75   412457.16   3514.87 o 
 -10   2   6  1041207.38   996995.25   5199.92 o 
  -8   2   6    68169.84    67161.52   1278.42 o 
  -6   2   6    19876.17    24074.27    785.53 o 
  -4   2   6   302592.63   299488.28   2304.23 o 
  -2   2   6   442351.91   415370.44   2114.00 o 
   0   2   6   156862.08   148828.72   6636.98 o 
   2   2   6   343516.00   361037.00   8822.62 o 
   4   2   6   105072.88   103406.93   1648.08 o 
   6   2   6   137390.41   143416.73   2091.67 o 
   8   2   6   356306.38   338845.00   3453.26 o 
  10   2   6   113974.82   113292.32   2199.49 o 
  12   2   6     1470.83       58.53    646.91 o 
  14   2   6    22470.68    18877.43   1272.26 o 
  16   2   6    93663.43    97187.36   2575.32 o 
  18   2   6    29375.84    27589.15   1598.79 o 
  20   2   6      924.43     -104.74    844.06 o 
 -25   3   6    19977.85    19829.31   1531.02 o 
 -23   3   6    19843.19    20685.70   1426.28 o 
 -21   3   6    54637.34    59638.89   1977.69 o 
 -19   3   6    43655.61    43170.42   1598.79 o 
 -17   3   6    13397.03    12744.12   1028.89 o 
 -15   3   6    27336.80    25509.79   1179.84 o 
 -13   3   6    21689.84    22826.66    995.01 o 
 -11   3   6    33811.14    32832.20   1047.38 o 
  -9   3   6    14534.49    15094.55    760.89 o 
  -7   3   6    13776.57    13529.65    693.12 o 
  -5   3   6    16174.95    14484.61    683.88 o 
  -3   3   6     6528.77     6111.75    622.27 o 
  -1   3   6     1482.83      439.02    428.06 o 
   1   3   6    27606.94    28938.79    633.83 o 
   3   3   6     7185.84     7571.92    662.31 o 
   5   3   6    35489.68    37671.70   1112.07 o 
   7   3   6    98516.79   101432.31   1854.47 o 
   9   3   6    16530.28    18144.27    998.09 o 
  11   3   6      526.42     -579.14    579.14 o 
  13   3   6     4591.37     4975.04    779.37 o 
  15   3   6     7407.66     8514.56   1010.41 o 
  17   3   6     7760.34     7753.67   1084.34 o 
  19   3   6     4695.50     4343.53    961.12 o 
 -26   4   6    45596.73    52030.00   2221.06 o 
 -24   4   6     8553.46     7960.07   1068.94 o 
 -22   4   6   109601.12   114506.05   2809.44 o 
 -20   4   6   153491.09   154931.73   3043.55 o 
 -18   4   6    42941.05    43315.21   1629.60 o 
 -16   4   6     1531.71     1084.34    659.23 o 
 -14   4   6     7104.64     6348.95    720.84 o 
 -12   4   6     2297.32     3360.85    569.90 o 
 -10   4   6     2644.81     3869.13    539.09 o 
  -8   4   6   105045.16   105486.28   1626.52 o 
  -6   4   6    51146.68    49014.17   1096.67 o 
  -4   4   6    15580.82    19770.79    822.50 o 
  -2   4   6   227854.63   215397.73   3028.15 o 
   0   4   6  1857206.13  1720138.88  34657.44 o 
   2   4   6   444217.03   462494.63   7744.42 o 
   4   4   6   176070.47   179760.72   2248.78 o 
   6   4   6   758184.25   758147.06   4947.32 o 
   8   4   6   368106.53   367401.44   3678.14 o 
  10   4   6     2163.29     2504.46    649.99 o 
  12   4   6    21772.19    21421.94   1186.00 o 
  14   4   6    45903.19    52430.47   1808.27 o 
  16   4   6     2235.58     2686.21    791.69 o 
  18   4   6     5955.10     7553.44   1044.30 o 
  20   4   6    11649.90    11662.85   1287.66 o 
 -25   5   6     5087.24     2889.53    985.77 o 
 -23   5   6    26186.89    28186.77   1641.92 o 
 -21   5   6    66519.51    71193.92   2221.06 o 
 -19   5   6    24213.26    24715.02   1370.83 o 
 -17   5   6    12341.98    13049.09   1050.46 o 
 -15   5   6    41192.45    42036.79   1395.48 o 
 -13   5   6    40078.43    40779.94   1306.14 o 
 -11   5   6     1455.96     1660.40    536.01 o 
  -9   5   6    24442.26    23874.04    921.08 o 
  -7   5   6    13922.43    13652.87    717.76 o 
  -5   5   6     4435.98     5061.30    566.82 o 
  -3   5   6      350.84     -274.17    579.14 o 
  -1   5   6     8040.01     9030.10    560.75 o 
   1   5   6     8451.82     8510.69    512.89 o 
   3   5   6     1186.07     1044.30    523.69 o 
   5   5   6    51067.11    50785.47   1361.59 o 
   7   5   6    86310.51    87776.37   1811.35 o 
   9   5   6     1458.05     1386.23    643.83 o 
  11   5   6     2123.14     3052.80    711.60 o 
  13   5   6    57441.71    54774.75   1802.10 o 
  15   5   6    13121.87    12534.64   1139.79 o 
  17   5   6     1017.82     1152.11    853.30 o 
  19   5   6    28036.95    28898.37   1715.85 o 
 -26   6   6     3032.69     1983.86   1053.54 o 
 -24   6   6      539.85     -190.99    877.95 o 
 -22   6   6    28311.54    24810.52   1549.50 o 
 -20   6   6   104386.41   107115.88   2676.97 o 
 -18   6   6    19555.60    18828.14   1186.00 o 
 -16   6   6    69315.05    69644.43   1937.65 o 
 -14   6   6   413606.34   413661.59   4118.66 o 
 -12   6   6   243771.28   246521.78   2944.98 o 
 -10   6   6    52971.53    51333.80   1364.67 o 
  -8   6   6   420262.50   395520.41   3360.85 o 
  -6   6   6   192819.55   189941.86   2261.10 o 
  -4   6   6    40945.24    42132.29   1179.84 o 
  -2   6   6   160852.44   162585.73   2085.51 o 
   0   6   6   903929.19   904588.31   8459.10 o 
   2   6   6     2866.98     3764.14    418.21 o 
   4   6   6     5736.49     5427.88    680.80 o 
   6   6   6   263980.75   258825.39   3006.59 o 
   8   6   6    65206.25    68711.02   1718.93 o 
  10   6   6     7942.19     9937.76    911.83 o 
  12   6   6   158386.05   149445.33   2818.68 o 
  14   6   6    90507.48    93992.86   2442.85 o 
  16   6   6    18386.07    19832.39   1466.33 o 
  18   6   6    44723.20    44273.25   1971.53 o 
  20   6   6    44933.42    45240.54   2174.85 o 
 -25   7   6     9367.97     9204.60   1219.89 o 
 -23   7   6    22553.88    25251.03   1598.79 o 
 -21   7   6    28543.93    31596.90   1540.26 o 
 -19   7   6    17383.14    16995.23   1287.66 o 
 -17   7   6    47509.36    47393.82   1681.96 o 
 -15   7   6    51520.05    55797.48   1660.40 o 
 -13   7   6     6176.55     5705.13    785.53 o 
 -11   7   6     1773.20     3092.84    582.22 o 
  -9   7   6    30836.29    28738.18   1078.18 o 
  -7   7   6     7774.84     7775.24    723.92 o 
  -5   7   6    13379.11    14820.39    828.66 o 
  -3   7   6    30515.07    31147.15   1142.87 o 
  -1   7   6     9286.09     8946.48    591.32 o 
   1   7   6       26.62     -737.78    737.78 o 
   3   7   6    17342.86    15947.86    896.43 o 
   5   7   6     1605.52      998.09    576.06 o 
   7   7   6     6175.00     6013.18    760.89 o 
   9   7   6     1750.91     1413.96    619.18 o 
  11   7   6     8322.39     9395.59    921.08 o 
  13   7   6    69744.97    72093.44   2147.12 o 
  15   7   6    48477.89    48986.45   1971.53 o 
  17   7   6    29028.35    29998.11   1666.56 o 
  19   7   6    42335.68    38786.84   2036.22 o 
 -24   8   6     9985.04     9999.37   1201.40 o 
 -22   8   6    15628.11    16764.20   1364.67 o 
 -20   8   6    12777.97    11850.77   1155.20 o 
 -18   8   6    38152.86    37255.82   1598.79 o 
 -16   8   6   149009.20   145813.39   2781.71 o 
 -14   8   6   212274.14   222512.20   3188.34 o 
 -12   8   6   334269.69   338823.44   3668.90 o 
 -10   8   6   161654.08   164043.92   2455.18 o 
  -8   8   6   189595.95   185385.75   2522.95 o 
  -6   8   6   558474.38   557300.13   4285.00 o 
  -4   8   6   305361.91   308751.41   3286.92 o 
  -2   8   6    22261.57    23216.16    774.35 o 
   0   8   6     2394.75     2835.19    446.48 o 
   2   8   6   102545.45   103068.66   1385.12 o 
   4   8   6    82773.44    83429.75   1823.67 o 
   6   8   6     5570.82     5652.76    733.16 o 
   8   8   6     8883.53     8708.63    844.06 o 
  10   8   6   119712.84   121732.96   2529.11 o 
  12   8   6   148814.48   151324.44   2941.90 o 
  14   8   6    44744.38    44125.39   1820.59 o 
  16   8   6    45688.37    48040.73   2011.58 o 
  18   8   6    68999.18    69789.21   2510.62 o 
 -23   9   6    36006.14    32675.09   1851.39 o 
 -21   9   6     6710.84     7214.58   1038.14 o 
 -19   9   6    20351.67    19401.12   1423.20 o 
 -17   9   6    55880.08    63569.63   1943.81 o 
 -15   9   6    32699.06    31991.21   1429.36 o 
 -13   9   6      465.89     1121.31    631.51 o 
 -11   9   6    22141.54    21458.91   1093.58 o 
  -9   9   6    21380.82    20165.09   1038.14 o 
  -7   9   6      655.79     1084.34    606.86 o 
  -5   9   6     3958.75     1272.26    705.44 o 
  -3   9   6     1865.72     1645.00    690.04 o 
  -1   9   6    19821.27    18581.21    739.46 o 
   1   9   6     1640.75     1863.99   1229.13 o 
   3   9   6    52843.74    50252.54   1524.86 o 
   5   9   6      136.30      899.51    600.70 o 
   7   9   6      593.33     1463.25    625.35 o 
   9   9   6     7767.58     6921.93    890.27 o 
  11   9   6    25974.67    26689.63   1404.72 o 
  13   9   6     7517.99     6259.62    964.20 o 
  15   9   6    20661.29    25383.49   1481.73 o 
  17   9   6    25763.61    29425.14   1657.32 o 
  19   9   6     8305.27     9515.73   1244.53 o 
 -24  10   6   131085.27   132690.36   3502.55 o 
 -22  10   6    44411.73    43518.52   2011.58 o 
 -20  10   6      833.80     2479.82    834.82 o 
 -18  10   6    45443.80    45705.69   1823.67 o 
 -16  10   6    75671.23    80586.44   2181.01 o 
 -14  10   6     6049.06     7042.07    862.55 o 
 -12  10   6     2001.21     2535.27    671.55 o 
 -10  10   6    17522.96    17971.76   1059.70 o 
  -8  10   6     5510.98     6906.53    770.13 o 
  -6  10   6   307927.69   320309.53   3604.21 o 
  -4  10   6   567411.63   579221.13   4916.51 o 
  -2  10   6    50372.54    53681.36   2298.07 o 
   0  10   6     5135.85     4582.73    897.97 o 
   2  10   6   921819.50   923452.38   4436.80 o 
   4  10   6   600575.06   595797.44   5073.62 o 
   6  10   6     6591.51     7334.72    844.06 o 
   8  10   6    47262.38    45613.28   1660.40 o 
  10  10   6   165278.02   173427.17   3105.17 o 
  12  10   6    58816.78    57233.00   2036.22 o 
  14  10   6     3863.81     2372.00    822.50 o 
  16  10   6     8954.27     5985.45   1084.34 o 
  18  10   6     6194.71     7701.30   1167.52 o 
 -23  11   6    28256.16    26859.06   1792.86 o 
 -21  11   6     5176.56     6647.76   1016.57 o 
 -19  11   6    16300.27    16283.63   1380.07 o 
 -17  11   6    30938.15    32268.46   1614.19 o 
 -15  11   6     3559.88     4734.76    782.45 o 
 -13  11   6    22743.51    21948.71   1266.09 o 
 -11  11   6    24370.59    25087.77   1235.29 o 
  -9  11   6     5371.03     6878.80    779.37 o 
  -7  11   6    15167.63    15495.02   1093.58 o 
  -5  11   6      253.50     -751.65    751.65 o 
  -3  11   6     2590.79     3431.70    745.49 o 
  -1  11   6        0.17      726.56    531.39 o 
   1  11   6     1353.66     1032.80    522.38 o 
   3  11   6    96395.03    96826.95   2171.77 o 
   5  11   6    37695.48    33811.80   1420.12 o 
   7  11   6      457.84     -227.96    760.89 o 
   9  11   6    13128.91    14170.40   1158.28 o 
  11  11   6    33343.27    32893.80   1564.90 o 
  13  11   6     4900.83     5052.05    914.91 o 
  15  11   6      355.38     1484.81    831.74 o 
  17  11   6      900.38     1651.16    887.19 o 
 -22  12   6    61550.05    60107.13   2445.93 o 
 -20  12   6      788.05     2107.08    908.75 o 
 -18  12   6    16897.40    16982.91   1327.70 o 
 -16  12   6   108051.73   113643.51   2738.58 o 
 -14  12   6    81324.73    78359.21   2174.85 o 
 -12  12   6     7112.99     7069.80    893.35 o 
 -10  12   6     1935.23     3773.64    760.89 o 
  -8  12   6    11989.98    14068.74   1102.83 o 
  -6  12   6   372387.19   385314.69   4377.42 o 
  -4  12   6   420584.16   419600.84   4559.17 o 
  -2  12   6     6718.22     6403.12    615.29 o 
   0  12   6    85870.72    84762.52   1512.80 o 
   2  12   6   513478.97   503688.19  18008.73 o 
   4  12   6   193468.98   196534.17   3172.94 o 
   6  12   6    32517.33    34896.14   1509.46 o 
   8  12   6    18097.43    17974.84   1269.17 o 
  10  12   6    94531.06    89359.75   2424.37 o 
  12  12   6    57215.87    55246.07   2104.00 o 
  14  12   6    22715.25    24231.38   1537.18 o 
  16  12   6      784.25     1269.17    884.11 o 
 -21  13   6     7666.13     7066.71   1133.63 o 
 -19  13   6    22070.35    21594.45   1478.65 o 
 -17  13   6     7678.09     7907.70   1105.91 o 
 -15  13   6     6725.54     5711.29    988.85 o 
 -13  13   6    46680.29    47674.14   1839.07 o 
 -11  13   6    12653.91    14604.75   1198.32 o 
  -9  13   6      330.65     -113.98    702.36 o 
  -7  13   6    24221.07    22062.69   1321.54 o 
  -5  13   6    26025.00    26135.14   1355.43 o 
  -3  13   6       30.41     -730.08    730.08 o 
  -1  13   6      928.34     1569.25    854.84 o 
   1  13   6     8709.81     8942.17    697.56 o 
   3  13   6     9055.06     9093.70   1019.65 o 
   5  13   6    34161.51    32031.26   1497.13 o 
   7  13   6      887.70     2051.63    717.76 o 
   9  13   6      757.23      840.98    785.53 o 
  11  13   6    52061.65    52455.11   1999.26 o 
  13  13   6    47641.19    44140.79   1983.86 o 
  15  13   6     1397.11     1232.21   1068.94 o 
 -22  14   6    26709.01    29150.97   1909.92 o 
 -20  14   6     1390.71     -804.02    911.83 o 
 -18  14   6     2487.89     2569.15    939.56 o 
 -16  14   6   139091.69   134911.42   3129.81 o 
 -14  14   6   448343.94   453323.31   5501.81 o 
 -12  14   6   133310.27   136273.02   2948.06 o 
 -10  14   6    32647.96    35506.09   1580.31 o 
  -8  14   6   324250.88   333290.84   4432.87 o 
  -6  14   6   568360.94   582341.75   5717.45 o 
  -4  14   6    81011.52    73723.04   2159.45 o 
  -2  14   6     2253.77     3018.69    581.48 o 
   0  14   6    45281.57    42767.13   1205.66 o 
   2  14   6    11532.03    12653.10    815.27 o 
   4  14   6    19130.28    15833.88   1324.62 o 
   6  14   6    51257.28    54241.82   1916.08 o 
   8  14   6    12434.23    12762.60   1198.32 o 
  10  14   6    19522.38    21335.69   1383.15 o 
  12  14   6   141157.16   138484.83   3290.00 o 
  14  14   6    89841.23    87209.55   2757.07 o 
  16  14   6     6432.10     7590.40   1149.03 o 
 -21  15   6    28545.46    27410.48   1860.63 o 
 -19  15   6     7766.10     9324.74   1176.76 o 
 -17  15   6     6504.39     8690.15   1133.63 o 
 -15  15   6    23487.80    24317.63   1561.82 o 
 -13  15   6    17749.79    21338.77   1447.84 o 
 -11  15   6     3309.44     3619.61    911.83 o 
  -9  15   6     1675.55      631.51    853.30 o 
  -7  15   6      460.24      329.62    877.95 o 
  -5  15   6     5966.01     5739.01    942.64 o 
  -3  15   6     2881.26     3431.70    844.06 o 
  -1  15   6     3722.13     5052.84    655.38 o 
   1  15   6      570.27     2848.29    575.01 o 
   3  15   6      226.19      517.53    763.97 o 
   5  15   6     1025.17     1589.55    813.26 o 
   7  15   6     1659.17      745.49    850.22 o 
   9  15   6      217.57     1096.67    770.13 o 
  11  15   6    19554.89    20673.38   1564.90 o 
  13  15   6    42859.90    43866.62   2134.80 o 
  15  15   6     3071.36     2787.87   1081.26 o 
 -20  16   6    23026.74    22909.84   1842.15 o 
 -18  16   6     3957.07     3548.76    982.69 o 
 -16  16   6    70529.28    73217.82   2532.19 o 
 -14  16   6   155063.70   153724.16   3431.70 o 
 -12  16   6    53484.73    52723.11   2088.59 o 
 -10  16   6     9339.61    10211.93   1102.83 o 
  -8  16   6   180714.42   188706.56   3607.29 o 
  -6  16   6   212932.31   207072.64   3702.79 o 
  -4  16   6    41232.81    38836.13   1715.85 o 
  -2  16   6    30985.94    31126.29   1102.82 o 
   0  16   6    51475.95    53877.14   1440.60 o 
   2  16   6    32318.37    30464.51   2713.94 o 
   4  16   6    68665.54    64509.20   2193.33 o 
   6  16   6    75527.91    68711.02   2310.39 o 
   8  16   6    10157.44    12617.81   1186.00 o 
  10  16   6    10690.29    10729.46   1216.81 o 
  12  16   6    78820.75    81224.10   2729.34 o 
  14  16   6    28114.81    26504.80   1851.39 o 
 -19  17   6     4141.52     4660.83   1145.95 o 
 -17  17   6    10692.02    10455.29   1284.58 o 
 -15  17   6    26187.02    25315.72   1860.63 o 
 -13  17   6     2758.45     1623.43    939.56 o 
 -11  17   6     6882.77     5748.25   1075.10 o 
  -9  17   6    14861.58    14250.49   1389.32 o 
  -7  17   6      151.86      403.55    945.72 o 
  -5  17   6     1285.86     2424.37    914.91 o 
  -3  17   6     8080.49     8936.59   1081.26 o 
  -1  17   6       55.76      289.15    597.83 o 
   1  17   6    33814.68    32285.72   1785.16 o 
   3  17   6     7697.54     5313.90   1121.31 o 
   5  17   6      358.83     -871.79    871.79 o 
   7  17   6     6899.13     6980.46   1179.84 o 
   9  17   6    10294.40     9592.74   1179.84 o 
  11  17   6     3097.94     6863.40   1068.94 o 
  13  17   6     1869.40     1247.61   1108.99 o 
 -18  18   6    23152.89    23177.84   1894.52 o 
 -16  18   6     8106.88     8810.29   1256.85 o 
 -14  18   6     5367.35     8074.05   1124.39 o 
 -12  18   6     2126.28     1641.92    973.44 o 
 -10  18   6     1821.77     1340.03    905.67 o 
  -8  18   6     1413.38     4602.30    961.12 o 
  -6  18   6    38916.31    40160.75   1866.80 o 
  -4  18   6    94099.48    93010.17   2661.57 o 
  -2  18   6    81701.95    85810.41   1827.37 o 
   0  18   6   107800.82   112393.04   3305.40 o 
   2  18   6   210980.59   213445.86   3151.37 o 
   4  18   6   198422.70   181011.41   3745.91 o 
   6  18   6    82737.10    76600.24   2590.72 o 
   8  18   6    29563.10    29717.79   1771.30 o 
  10  18   6    41798.02    38950.11   2063.95 o 
  12  18   6    25578.01    23060.78   1888.36 o 
 -15  19   6     7263.31     7005.10   1226.05 o 
 -13  19   6     6344.11     6358.20   1176.76 o 
 -11  19   6     7834.29     6373.60   1133.63 o 
  -9  19   6     9165.76     8027.84   1219.89 o 
  -7  19   6     1078.35     2079.35    859.47 o 
  -5  19   6      116.95     -887.19    887.19 o 
  -3  19   6     9787.18     9173.79   1201.40 o 
  -1  19   6      453.82     1014.38   1464.79 o 
   1  19   6    23123.10    22472.45   1176.55 o 
   3  19   6     9782.72     7827.60   1207.56 o 
   5  19   6      153.23     1497.13    939.56 o 
   7  19   6     5432.98     5280.01   1047.38 o 
   9  19   6    30643.21    31784.82   1863.72 o 
 -14  20   6     1880.16     3077.44   1090.50 o 
 -12  20   6    61799.07    59512.59   2553.75 o 
 -10  20   6    98514.96    95185.02   3028.15 o 
  -8  20   6     6783.47     7390.17   1145.95 o 
  -6  20   6    13047.30    13082.97   1299.98 o 
  -4  20   6    87144.55    91839.57   2797.11 o 
  -2  20   6    36608.91    33514.33   1291.44 o 
   0  20   6    11206.17    11690.99    906.12 o 
   2  20   6    43627.07    43708.78   3112.87 o 
   4  20   6    41061.40    36722.89   1956.13 o 
   6  20   6    17157.79    19009.89   1635.76 o 
   8  20   6    42058.37    45120.39   2140.96 o 
 -13  21   6    16048.35    14293.62   1564.90 o 
 -11  21   6     7151.42     5276.93   1253.77 o 
  -9  21   6      780.24     1296.90   1053.54 o 
  -7  21   6     1571.24      825.58    899.51 o 
  -5  21   6     7197.61     7624.29   1250.69 o 
  -3  21   6       91.02     -742.41    844.06 o 
  -1  21   6        0.42     -100.12    594.66 o 
   1  21   6      882.90     -113.70    748.57 o 
   3  21   6      494.32     2338.12    933.40 o 
   5  21   6     2042.38      -77.01    979.61 o 
   7  21   6      231.24    -1084.34   1093.58 o 
 -10  22   6   168520.34   165359.28   4090.93 o 
  -8  22   6    61923.14    63172.25   2627.68 o 
  -6  22   6    20213.88    22065.77   1746.66 o 
  -4  22   6    22850.28    21865.54   1755.90 o 
  -2  22   6    15029.09    14662.73   1032.43 o 
   0  22   6     4070.26     4450.51   1346.19 o 
   2  22   6     1044.64     1942.30    774.75 o 
   4  22   6     1611.32      218.72   1081.26 o 
  -5  23   6     5131.81     5849.91   1204.48 o 
  -3  23   6     3296.83      172.51   1176.76 o 
  -1  23   6     3800.45     2247.30   1207.56 o 
 -25   1   7      366.14     -739.33    877.95 o 
 -23   1   7     2522.87     2002.34    921.08 o 
 -21   1   7     6054.10     5609.63    933.40 o 
 -19   1   7     1432.65     2005.42    702.36 o 
 -17   1   7      519.71     1417.04    579.14 o 
 -15   1   7      642.71      887.19    579.14 o 
 -13   1   7      625.61     1506.37    563.74 o 
 -11   1   7       23.33      961.12    511.37 o 
  -9   1   7     2585.86     2849.48    523.69 o 
  -7   1   7     4211.32     4232.64    523.69 o 
  -5   1   7     2156.22     2566.07    468.24 o 
  -3   1   7    36750.73    33747.11    933.40 o 
  -1   1   7     2273.03     1740.37    352.37 o 
   1   1   7     3019.44     2860.61    350.62 o 
   3   1   7    43184.54    43207.39   1133.63 o 
   5   1   7     7973.92     8409.82    717.76 o 
   7   1   7    26046.94    28331.55   1105.91 o 
   9   1   7     7875.38     7371.69    794.77 o 
  11   1   7       28.92      954.96    653.07 o 
  13   1   7     5618.22     5064.38    837.90 o 
  15   1   7    17765.41    19071.51   1324.62 o 
  17   1   7       51.31     -804.02    804.02 o 
  19   1   7       19.14      628.43    810.18 o 
 -26   2   7     2184.45     3955.39    961.12 o 
 -24   2   7    44994.65    43996.00   1956.13 o 
 -22   2   7      598.50     -668.47    776.29 o 
 -20   2   7    83444.79    86279.23   2304.23 o 
 -18   2   7    69893.78    72044.15   1931.49 o 
 -16   2   7        7.01     -569.90    569.90 o 
 -14   2   7   112434.50   114373.59   2085.51 o 
 -12   2   7    38782.94    36738.30   1179.84 o 
 -10   2   7    46546.47    50634.52   1247.61 o 
  -8   2   7     5577.27     5061.30    576.06 o 
  -6   2   7    56357.72    61157.59   1201.40 o 
  -4   2   7   346597.75   322493.59   2559.91 o 
  -2   2   7    39855.30    38248.87   2090.13 o 
   0   2   7      995.19      446.83    466.70 o 
   2   2   7    75953.78    79085.91   2965.00 o 
   4   2   7   465495.41   448644.03   3591.89 o 
   6   2   7    39389.66    40357.91   1296.90 o 
   8   2   7   176936.25   178969.03   2615.36 o 
  10   2   7     4556.22     2720.10    720.84 o 
  12   2   7      302.62      708.52    634.59 o 
  14   2   7    52565.29    52784.73   1854.47 o 
  16   2   7    21766.06    21582.13   1527.94 o 
  18   2   7       28.32      622.27    767.05 o 
  20   2   7      230.23     1050.46    862.55 o 
 -25   3   7        6.72     -825.58    825.58 o 
 -23   3   7     4265.18     2760.15   1013.49 o 
 -21   3   7     6452.28     4519.12    973.44 o 
 -19   3   7     9055.05     8643.94    951.88 o 
 -17   3   7     4532.42     4278.84    751.65 o 
 -15   3   7       65.40      440.51    566.82 o 
 -13   3   7     4712.52     5412.48    646.91 o 
 -11   3   7      465.08     1124.39    529.85 o 
  -9   3   7     2449.59     2532.19    511.37 o 
  -7   3   7     3644.18     3163.70    526.77 o 
  -5   3   7    26185.24    26581.82    918.00 o 
  -3   3   7      760.07     1001.17    508.29 o 
  -1   3   7     1912.00     1636.19    660.77 o 
   1   3   7      897.31      407.86    336.49 o 
   3   3   7    70419.45    71760.74   1475.57 o 
   5   3   7    22049.50    22952.96    973.44 o 
   7   3   7    15450.58    14992.90   1004.25 o 
   9   3   7    11606.24    12383.70    976.53 o 
  11   3   7    19533.38    17324.85   1161.36 o 
  13   3   7       89.97     -465.16    683.88 o 
  15   3   7    18886.90    21295.64   1346.19 o 
  17   3   7       23.83     -696.20    696.20 o 
  19   3   7      534.17     -221.80    871.79 o 
 -26   4   7    14827.60    15550.47   1380.07 o 
 -24   4   7    18976.99    19188.57   1484.81 o 
 -22   4   7    34803.75    32323.91   1706.61 o 
 -20   4   7    26644.96    32481.02   1481.73 o 
 -18   4   7     3063.51     2412.05    714.68 o 
 -16   4   7    97465.77   102106.96   2140.96 o 
 -14   4   7    51340.05    50680.73   1490.97 o 
 -12   4   7     9449.33     9321.66    782.45 o 
 -10   4   7    21391.42    23418.12    951.88 o 
  -8   4   7    36227.59    37560.79   1050.46 o 
  -6   4   7     9744.43    10162.64    680.80 o 
  -4   4   7    20729.47    20679.54    834.82 o 
  -2   4   7   303257.84   318739.69   4386.67 o 
   0   4   7   843272.06   812133.88  17692.99 o 
   2   4   7     1112.30     2444.03    370.23 o 
   4   4   7   180291.58   176325.95   2347.36 o 
   6   4   7    19235.38    19465.81    985.77 o 
   8   4   7    20471.41    20285.23   1078.18 o 
  10   4   7    19741.40    21400.38   1127.47 o 
  12   4   7    48852.18    53111.27   1762.06 o 
  14   4   7      187.22     -138.62    748.57 o 
  16   4   7      493.43     1380.07    770.13 o 
  18   4   7     1190.22     1413.96    982.69 o 
 -25   5   7      454.72     1287.66    856.38 o 
 -23   5   7      108.19     1426.28    865.63 o 
 -21   5   7       22.36     -733.16    733.16 o 
 -19   5   7     1670.83     3203.74    736.24 o 
 -17   5   7       27.54     1336.95    622.27 o 
 -15   5   7     5533.96     6389.00    773.21 o 
 -13   5   7     9574.81     7990.87    788.61 o 
 -11   5   7      303.95     1457.09    489.80 o 
  -9   5   7    12840.06    13212.35    754.73 o 
  -7   5   7     1927.51     1897.60    520.61 o 
  -5   5   7     2340.00     2683.13    539.09 o 
  -3   5   7     1005.49     1361.59    634.59 o 
  -1   5   7    28357.57    27422.62    764.11 o 
   1   5   7    10812.41    11002.41    614.56 o 
   3   5   7     1635.19     1872.96    532.93 o 
   5   5   7    37793.04    36880.00   1219.89 o 
   7   5   7       61.43      998.09    609.94 o 
   9   5   7      246.73      970.36    619.18 o 
  11   5   7    48098.40    50385.00   1694.29 o 
  13   5   7    40778.25    40721.41   1675.80 o 
  15   5   7     6753.22     5760.57    961.12 o 
  17   5   7      616.08     -819.42    819.42 o 
  19   5   7      887.58     4164.86    948.80 o 
 -26   6   7     4260.55     6191.85   1078.18 o 
 -24   6   7      664.16     1121.31    816.34 o 
 -22   6   7    43845.61    41112.64   1882.20 o 
 -20   6   7    25834.67    25340.37   1441.68 o 
 -18   6   7     4744.83     5467.92    797.85 o 
 -16   6   7    28205.23    27958.81   1309.22 o 
 -14   6   7   504630.09   511745.41   4611.54 o 
 -12   6   7   130794.23   135817.09   2236.46 o 
 -10   6   7   241546.95   240203.64   2781.71 o 
  -8   6   7    16153.70    15519.67    862.55 o 
  -6   6   7   123413.13   124831.96   1922.25 o 
  -4   6   7     9163.98     8502.24    760.89 o 
  -2   6   7   880077.13   868251.88  19317.97 o 
   0   6   7   539737.13   534849.19   5746.70 o 
   2   6   7     1854.05     1815.55    399.93 o 
   4   6   7      826.04      437.43    622.27 o 
   6   6   7     1603.42     2482.90    634.59 o 
   8   6   7     2095.88     1500.21    646.91 o 
  10   6   7     2546.92     2214.89    717.76 o 
  12   6   7    40133.99    40619.75   1620.35 o 
  14   6   7    55419.77    55085.88   1977.69 o 
  16   6   7      447.79      560.65    800.94 o 
  18   6   7    13482.48    12787.24   1336.95 o 
 -25   7   7      929.90      443.60    831.74 o 
 -23   7   7     2406.21     2251.86    884.11 o 
 -21   7   7      219.46     -579.14    748.57 o 
 -19   7   7      133.67     1558.74    720.84 o 
 -17   7   7    19048.90    20889.01   1195.24 o 
 -15   7   7     5541.50     6265.78    804.02 o 
 -13   7   7       70.31     1691.21    613.02 o 
 -11   7   7     5689.07     4488.32    690.04 o 
  -9   7   7     1075.95     1164.44    545.25 o 
  -7   7   7    19241.79    18945.21    930.32 o 
  -5   7   7     9816.31    11055.99    853.30 o 
  -3   7   7     1472.93      271.09    656.15 o 
  -1   7   7     3367.82     4899.74    548.33 o 
   1   7   7     4730.87     4831.42    473.77 o 
   3   7   7     9207.81     9660.51    831.74 o 
   5   7   7     3867.25     3899.94    640.75 o 
   7   7   7     2611.58     1820.59    662.31 o 
   9   7   7     3341.44     5116.75    760.89 o 
  11   7   7      622.72      794.77    671.55 o 
  13   7   7    50236.79    55569.52   1934.57 o 
  15   7   7     9277.94     7861.49   1075.10 o 
  17   7   7    11151.67    10267.38   1204.48 o 
  19   7   7      164.66      394.31   1010.41 o 
 -24   8   7      944.64     -489.80    840.98 o 
 -22   8   7     2470.03     1823.67    850.22 o 
 -20   8   7      110.82     -690.04    690.04 o 
 -18   8   7    79400.49    76741.94   2174.85 o 
 -16   8   7   114182.91   112784.04   2436.69 o 
 -14   8   7    36901.55    39085.65   1426.28 o 
 -12   8   7     1846.37     1913.00    643.83 o 
 -10   8   7   213639.98   201965.13   2747.82 o 
  -8   8   7      956.79     -277.25    603.78 o 
  -6   8   7   792533.63   794805.31   5304.66 o 
  -4   8   7    36447.92    36729.05   1330.79 o 
  -2   8   7    78664.80    82165.68   2518.32 o 
   0   8   7    56753.09    58223.09   1113.60 o 
   2   8   7   148554.72   154403.50   1741.49 o 
   4   8   7      931.01      791.69    619.18 o 
   6   8   7      567.31      -49.29    619.18 o 
   8   8   7    37806.98    39436.83   1463.25 o 
  10   8   7    69197.64    72761.91   2051.63 o 
  12   8   7       64.96      -49.29    699.28 o 
  14   8   7    11001.80    12436.06   1189.08 o 
  16   8   7    28141.20    28451.69   1645.00 o 
  18   8   7    25187.82    25719.27   1728.17 o 
 -25   9   7     2587.71     3776.72   1065.86 o 
 -23   9   7     2344.21     4876.46    979.61 o 
 -21   9   7      351.45     1065.86    807.10 o 
 -19   9   7     4968.30     5021.25    924.16 o 
 -17   9   7    24868.01    24979.95   1324.62 o 
 -15   9   7      669.24     2048.55    677.71 o 
 -13   9   7      131.65     -613.02    613.02 o 
 -11   9   7    13656.58    13600.50   1022.73 o 
  -9   9   7      199.99      881.03    576.06 o 
  -7   9   7    15700.55    18409.19    995.01 o 
  -5   9   7    70523.12    71572.83   1805.19 o 
  -3   9   7    17167.79    20605.61   1087.42 o 
  -1   9   7      901.87      794.73    474.62 o 
   1   9   7    90559.70    93743.04   1661.94 o 
   3   9   7    60500.86    62756.38   1672.72 o 
   5   9   7      635.42     1638.84    745.49 o 
   7   9   7      123.50     1136.71    699.28 o 
   9   9   7     2179.77     2205.65    871.79 o 
  11   9   7     2562.99     1198.32    933.40 o 
  13   9   7     2912.48     -804.02    804.02 o 
  15   9   7      369.99     -323.45    800.94 o 
  17   9   7    11154.31    10051.74   1281.50 o 
 -24  10   7    19370.49    18033.37   1598.79 o 
 -22  10   7      355.13      988.85    788.61 o 
 -20  10   7     4464.87     4500.64    930.32 o 
 -18  10   7    10306.81     9999.37   1133.63 o 
 -16  10   7     5889.68     6490.66    865.63 o 
 -14  10   7     4257.59     4023.16    785.53 o 
 -12  10   7     4157.71     1130.55    884.11 o 
 -10  10   7    30339.39    30179.87   1284.58 o 
  -8  10   7    16548.97    17965.60   1022.73 o 
  -6  10   7   280344.50   291848.59   3539.52 o 
  -4  10   7   178448.84   197030.11   2988.11 o 
  -2  10   7    17007.76    15567.39    752.59 o 
   0  10   7    13800.87    14876.46    727.45 o 
   2  10   7    42632.47    42289.97   1095.64 o 
   4  10   7    29520.74    31596.90   1349.27 o 
   6  10   7       97.25     1503.29    693.12 o 
   8  10   7    55742.88    49309.90   1762.06 o 
  10  10   7    41098.89    44014.49   1715.85 o 
  12  10   7      200.26      468.24    791.69 o 
  14  10   7     4015.66     5144.47    918.00 o 
  16  10   7    35306.52    32228.41   1876.04 o 
 -23  11   7      281.84     -425.11   1028.89 o 
 -21  11   7       77.20      -40.05    834.82 o 
 -19  11   7    15491.18    14345.99   1315.38 o 
 -17  11   7     4960.13     6016.26    945.72 o 
 -15  11   7      313.91      277.25    643.83 o 
 -13  11   7    15924.11    15732.22   1189.08 o 
 -11  11   7     9566.12    11096.04    982.69 o 
  -9  11   7     2137.00     1712.77    680.80 o 
  -7  11   7     7197.22     5569.58    853.30 o 
  -5  11   7    47313.93    51179.78   1657.32 o 
  -3  11   7     3875.08     3262.27    770.13 o 
  -1  11   7     2451.81     1673.80    561.18 o 
   1  11   7    20130.35    19709.88    857.93 o 
   3  11   7    26611.23    25386.58   1324.62 o 
   5  11   7     3981.36     3835.25    776.29 o 
   7  11   7      205.32        0.00    788.61 o 
   9  11   7    13457.38    11259.30   1130.55 o 
  11  11   7    23114.50    22943.72   1423.20 o 
  13  11   7     1899.08     2341.20    893.35 o 
  15  11   7      305.73      147.87    822.50 o 
  17  11   7     2413.17     2559.91   1022.73 o 
 -22  12   7    15872.44    16668.70   1481.73 o 
 -20  12   7       91.09     1047.38    862.55 o 
 -18  12   7    29893.21    26495.56   1675.80 o 
 -16  12   7   131451.02   132058.86   2991.19 o 
 -14  12   7    11710.79    11998.63   1145.95 o 
 -12  12   7     1049.14      465.16    754.73 o 
 -10  12   7    56811.64    55880.65   1808.27 o 
  -8  12   7    17364.20    17817.73   1176.76 o 
  -6  12   7   111053.00   117404.82   2504.46 o 
  -4  12   7      235.31      597.62    739.33 o 
  -2  12   7     3859.41     5722.34    624.07 o 
   0  12   7   277559.84   278935.84   4674.69 o 
   2  12   7    29867.05    31468.20   1042.28 o 
   4  12   7    45504.62    42717.59   1678.88 o 
   6  12   7      469.38      508.29    711.60 o 
   8  12   7     9196.67     9401.75   1025.81 o 
  10  12   7    11584.96    11256.22   1186.00 o 
  12  12   7    15429.17    15901.65   1420.12 o 
  14  12   7     1283.61     2396.65    877.95 o 
  16  12   7      295.89     1075.10    988.85 o 
 -21  13   7      689.77     1774.38    887.19 o 
 -19  13   7     3324.52     5098.26    985.77 o 
 -17  13   7     1359.77      526.77    890.27 o 
 -15  13   7     9707.50     9645.11   1112.07 o 
 -13  13   7    12792.16     9913.12   1075.10 o 
 -11  13   7     3644.23     4275.76    828.66 o 
  -9  13   7    17926.67    18298.30   1253.77 o 
  -7  13   7    37052.58    41300.55   1681.96 o 
  -5  13   7      551.39     1102.83    788.61 o 
  -3  13   7      271.62      964.20    810.18 o 
  -1  13   7     5475.34     5047.68    648.03 o 
   1  13   7      230.76      748.20   1090.50 o 
   3  13   7     4253.37     4303.49    810.18 o 
   5  13   7    10512.94    10119.51   1090.50 o 
   7  13   7     1099.99     -717.76    717.76 o 
   9  13   7    20517.15    20408.45   1518.70 o 
  11  13   7    58720.18    51574.09   2070.11 o 
  13  13   7    10203.33    10680.17   1198.32 o 
  15  13   7      567.17     -871.79    871.79 o 
 -22  14   7     6956.83     4996.60   1167.52 o 
 -20  14   7     2257.41     2769.39    939.56 o 
 -18  14   7    13426.24    13477.28   1287.66 o 
 -16  14   7    55191.56    59253.82   2153.28 o 
 -14  14   7     1904.49     1755.90    871.79 o 
 -12  14   7       42.76      144.78    727.00 o 
 -10  14   7    59142.42    58973.50   1993.10 o 
  -8  14   7     2390.84     1386.23   1035.06 o 
  -6  14   7    77134.00    78008.03   2276.51 o 
  -4  14   7    10092.14    10612.40   1038.14 o 
  -2  14   7        5.98     6103.98    643.54 o 
   0  14   7     1549.24     1171.96    609.95 o 
   2  14   7     5341.90     5661.77    652.36 o 
   4  14   7     5694.54     6262.70    899.51 o 
   6  14   7     3808.61     2544.51    890.27 o 
   8  14   7       17.00     -748.57    797.85 o 
  10  14   7     7656.79     6194.93   1078.18 o 
  12  14   7     2024.93     -683.88    921.08 o 
  14  14   7     6167.28     4439.03   1102.83 o 
 -21  15   7     2078.87     1700.45   1047.38 o 
 -19  15   7      222.44     -212.56    893.35 o 
 -17  15   7     6316.61     5763.65   1087.42 o 
 -15  15   7    25039.38    22130.46   1614.19 o 
 -13  15   7     1592.77      -89.34    844.06 o 
 -11  15   7      232.09     -810.18    810.18 o 
  -9  15   7    49985.34    53502.49   1993.10 o 
  -7  15   7    58329.40    57331.58   2042.39 o 
  -5  15   7      894.11     -422.03    813.26 o 
  -3  15   7     7913.53     9491.08   1056.62 o 
  -1  15   7    78829.35    82463.88   5284.63 o 
   1  15   7    16773.15    18080.26   1028.89 o 
   3  15   7     2156.39     1537.18    822.50 o 
   5  15   7    14170.39    14004.05   1315.38 o 
   7  15   7     7629.62     7112.92   1072.02 o 
   9  15   7     1081.43      871.79    905.67 o 
  11  15   7     3611.53     3058.96   1025.81 o 
  13  15   7      209.46     1996.18    988.85 o 
 -20  16   7     6300.74     4639.27   1118.23 o 
 -18  16   7       42.84     -274.17    918.00 o 
 -16  16   7    26018.34    25762.40   1826.75 o 
 -14  16   7    20246.05    20537.83   1604.95 o 
 -12  16   7     3966.36     3601.13    973.44 o 
 -10  16   7      418.16      536.01    844.06 o 
  -8  16   7    15490.91    15624.40   1389.32 o 
  -6  16   7    12825.67    13341.74   1309.22 o 
  -4  16   7     8595.29     6586.15   1056.62 o 
  -2  16   7    69158.21    69416.77   3300.78 o 
   0  16   7   123480.78   123398.62   2792.49 o 
   2  16   7    27484.58    28979.41   1122.85 o 
   4  16   7    29603.11    25885.62   1586.47 o 
   6  16   7     1888.85     1792.86    887.19 o 
   8  16   7     2833.21     4207.99    979.61 o 
  10  16   7    14038.81    14355.23   1410.88 o 
  12  16   7    73293.38    73510.47   2652.33 o 
 -19  17   7     1761.45     1725.09   1007.33 o 
 -17  17   7    18319.57    19961.78   1648.08 o 
 -15  17   7    12112.92    12266.63   1324.62 o 
 -13  17   7     1120.66     1534.10    834.82 o 
 -11  17   7     1954.99     3416.30    930.32 o 
  -9  17   7    17148.53    15830.80   1426.28 o 
  -7  17   7    11928.06    10664.76   1244.53 o 
  -5  17   7     7410.88     7189.94   1078.18 o 
  -3  17   7    14839.20    14795.74   1389.32 o 
  -1  17   7    49917.45    51540.89   1491.42 o 
   1  17   7    59727.05    57379.84   3394.73 o 
   3  17   7     3373.46     1675.80    976.53 o 
   5  17   7     3440.37     1685.05   1013.49 o 
   7  17   7    27285.34    28051.22   1685.05 o 
   9  17   7     7838.94     8871.90   1186.00 o 
  11  17   7     1353.39     -243.36    988.85 o 
 -18  18   7    18648.46    18292.13   1672.72 o 
 -16  18   7     9822.36    10332.07   1303.06 o 
 -14  18   7     1687.71     2975.78   1158.28 o 
 -12  18   7     6545.74     7729.03   1115.15 o 
 -10  18   7      536.42     3594.97    893.35 o 
  -8  18   7      105.05     1931.49    847.14 o 
  -6  18   7       78.66     2079.35    840.98 o 
  -4  18   7    11590.13    13301.69   1355.43 o 
  -2  18   7        6.95       57.47    819.42 o 
   0  18   7    48422.13    48451.71   2861.80 o 
   2  18   7     2899.45     4527.09   2464.42 o 
   4  18   7    78565.38    81729.30   2640.01 o 
   6  18   7       43.41      881.03    871.79 o 
   8  18   7    23502.56    24998.43   1712.77 o 
  10  18   7    11324.43    11330.16   1420.12 o 
 -15  19   7     3315.81     5840.67   1139.79 o 
 -13  19   7     7558.07     6114.83   1238.37 o 
 -11  19   7    29395.35    30777.49   1842.15 o 
  -9  19   7     2347.18     2877.21   1056.62 o 
  -7  19   7     2092.29      770.13    902.59 o 
  -5  19   7    14444.58    14148.83   1315.38 o 
  -3  19   7     7144.46     8496.08   1139.79 o 
  -1  19   7     4314.66     1712.33    996.55 o 
   1  19   7    19524.29    18774.66   1124.86 o 
   3  19   7     9662.22     7368.61   1219.89 o 
   5  19   7      361.93     -899.51    899.51 o 
   7  19   7    25020.39    22336.86   1734.33 o 
   9  19   7    40124.25    38090.65   2073.19 o 
 -14  20   7     3780.99     6111.75   1158.28 o 
 -12  20   7    32420.05    32407.08   2036.22 o 
 -10  20   7    41955.86    39409.11   2131.72 o 
  -8  20   7      521.90      187.91    958.04 o 
  -6  20   7    28654.62    28722.78   1786.70 o 
  -4  20   7    55970.80    57913.80   2313.47 o 
  -2  20   7     7019.95     8472.55   1084.34 o 
   0  20   7      971.19      713.87    644.59 o 
   2  20   7    38759.17    40706.38   1623.43 o 
   4  20   7    42451.13    38971.67   1993.10 o 
   6  20   7      139.28      190.99    930.32 o 
   8  20   7     5676.07     5082.86   1186.00 o 
 -11  21   7    34342.43    33728.63   2054.71 o 
  -9  21   7     5848.30     7599.65   1219.89 o 
  -7  21   7     3691.03     2381.24   1139.79 o 
  -5  21   7    22526.89    24175.93   1657.32 o 
  -3  21   7    10173.73     8246.56   1269.17 o 
  -1  21   7     1363.72     2885.89   1044.30 o 
   1  21   7     5847.03     5258.16    820.15 o 
   3  21   7     6499.37     3594.97   1142.87 o 
   5  21   7     1430.98     -988.85    995.01 o 
 -10  22   7    30826.21    31837.19   1968.45 o 
  -8  22   7     2445.43     1195.24   1093.58 o 
  -6  22   7     8204.38     8542.29   1287.66 o 
  -4  22   7     4099.19     3789.04   1164.44 o 
  -2  22   7    22045.88    21629.46   2264.18 o 
   0  22   7      116.84      906.83   1906.84 o 
   2  22   7     3968.12     4915.02   2071.65 o 
 -26   0   8     5780.40     5440.20   1050.46 o 
 -24   0   8    30827.52    33512.99   1725.09 o 
 -22   0   8     1070.05     1885.28    782.45 o 
 -20   0   8     4977.35     5464.84    828.66 o 
 -18   0   8     5004.75     4463.67    791.69 o 
 -16   0   8     8099.51     7688.98    825.58 o 
 -14   0   8   182613.17   192933.03   2686.21 o 
 -12   0   8  1212335.50  1194770.88   6219.57 o 
 -10   0   8   137761.38   147116.45   2036.22 o 
  -8   0   8    40335.20    42326.36   1093.58 o 
  -6   0   8  1006959.81   929485.63   4691.63 o 
  -4   0   8  1500438.25  1298412.00   5671.24 o 
  -2   0   8    73678.45    76545.92   1159.74 o 
   0   0   8    26091.17    26248.68    662.15 o 
   2   0   8   606358.81   605710.50   7180.69 o 
   4   0   8    90457.91    91482.23   1722.01 o 
   6   0   8     9200.96    10218.09    847.14 o 
   8   0   8     2554.38     2396.65    646.91 o 
  10   0   8     5720.97     5492.57    770.13 o 
  12   0   8    20248.59    18692.60   1189.08 o 
  14   0   8   109634.63   113434.03   2707.78 o 
  16   0   8    32959.77    33543.79   1780.54 o 
  18   0   8      578.23      616.10    807.10 o 
 -27   1   8    14157.55    14355.23   1417.04 o 
 -25   1   8    44014.36    45188.16   2036.22 o 
 -23   1   8    15411.54    17645.22   1361.59 o 
 -21   1   8    21413.51    20676.46   1287.66 o 
 -19   1   8    48822.70    51666.50   1709.69 o 
 -17   1   8    30965.86    30025.84   1293.82 o 
 -15   1   8     9513.76     9361.70    840.98 o 
 -13   1   8    45321.28    46167.77   1330.79 o 
 -11   1   8    19410.59    19160.84    896.43 o 
  -9   1   8    10990.31    10732.54    671.55 o 
  -7   1   8     1512.05     1219.89    495.96 o 
  -5   1   8    33732.26    33029.34    961.12 o 
  -3   1   8     2063.74     1879.12    495.96 o 
  -1   1   8     3616.78     3221.57    494.42 o 
   1   1   8      904.39      580.52    347.02 o 
   3   1   8    26164.58    25035.39   1010.41 o 
   5   1   8     2115.22     2954.22    576.06 o 
   7   1   8      418.17      631.51    579.14 o 
   9   1   8     1387.90      187.91    600.70 o 
  11   1   8     1400.37     1700.45    686.96 o 
  13   1   8    28879.98    29597.65   1518.70 o 
  15   1   8    55079.55    55055.07   2070.11 o 
  17   1   8      550.40      603.78    902.59 o 
  19   1   8     1280.73     -616.10    899.51 o 
 -26   2   8     4672.25     4257.28   1001.17 o 
 -24   2   8    78605.04    77358.05   2489.06 o 
 -22   2   8   108788.89   108782.45   2717.02 o 
 -20   2   8    40309.88    40974.01   1608.03 o 
 -18   2   8    31848.66    29286.51   1355.43 o 
 -16   2   8    48602.19    51241.39   1558.74 o 
 -14   2   8   325258.66   332794.84   3505.63 o 
 -12   2   8   318998.34   330801.75   3259.19 o 
 -10   2   8     4171.35     4962.72    579.14 o 
  -8   2   8     2680.57     3847.57    548.33 o 
  -6   2   8   486490.97   468242.28   3348.53 o 
  -4   2   8   153498.48   151903.58   1903.76 o 
  -2   2   8     5148.17     4731.67    478.09 o 
   0   2   8    12286.37    12950.86    537.55 o 
   2   2   8   224000.28   223983.30   5087.48 o 
   4   2   8   509848.53   494161.81   3958.47 o 
   6   2   8   193382.03   189750.84   2640.01 o 
   8   2   8    19821.69    20041.87   1072.02 o 
  10   2   8    19348.17    18138.11   1090.50 o 
  12   2   8   122891.16   121424.91   2633.85 o 
  14   2   8    94579.38    94088.35   2507.54 o 
  16   2   8    15315.47    17882.43   1450.93 o 
  18   2   8      863.55      224.88    874.87 o 
 -25   3   8    30438.36    26048.89   1811.35 o 
 -23   3   8    58836.15    57168.31   2187.17 o 
 -21   3   8    50375.02    53459.36   1934.57 o 
 -19   3   8    34467.38    32502.58   1472.49 o 
 -17   3   8    20723.38    22635.67   1161.36 o 
 -15   3   8    41794.33    42286.32   1426.28 o 
 -13   3   8    22541.29    21505.12   1031.97 o 
 -11   3   8    39884.72    38703.67   1195.24 o 
  -9   3   8    51001.89    48370.34   1219.89 o 
  -7   3   8    34321.81    32872.24    998.09 o 
  -5   3   8    21628.66    21689.95    837.90 o 
  -3   3   8     1410.36      816.34    582.22 o 
  -1   3   8    28112.11    27589.64    712.13 o 
   1   3   8     9110.96    10393.84    503.65 o 
   3   3   8    67469.39    66727.17   1503.29 o 
   5   3   8   146762.50   145221.94   2285.75 o 
   7   3   8    25627.29    27777.06   1170.60 o 
   9   3   8     1755.84     2100.92    653.07 o 
  11   3   8    68819.09    65630.50   1946.89 o 
  13   3   8    82366.55    80580.27   2267.26 o 
  15   3   8     7891.10     9241.56   1084.34 o 
  17   3   8     2721.41     1928.41    834.82 o 
  19   3   8     4847.05     4149.46   1050.46 o 
 -26   4   8      457.67        0.00    828.66 o 
 -24   4   8   106398.82   109752.80   2938.82 o 
 -22   4   8   300292.63   298447.03   4429.79 o 
 -20   4   8   105278.41   107457.81   2590.72 o 
 -18   4   8    48960.73    53025.01   1731.25 o 
 -16   4   8   392213.78   391010.56   4155.62 o 
 -14   4   8   366542.13   364998.63   3770.56 o 
 -12   4   8    19190.94    19016.06    939.56 o 
 -10   4   8    23673.29    25007.67    973.44 o 
  -8   4   8   120938.76   118747.93   1848.31 o 
  -6   4   8     4318.96     5480.25    591.46 o 
  -4   4   8    31809.48    32330.07   1078.18 o 
  -2   4   8   326415.50   318149.97   7730.57 o 
   0   4   8    64300.59    68044.15   1654.24 o 
   2   4   8    27278.59    28175.45    727.53 o 
   4   4   8  1045710.31  1041921.56   5963.89 o 
   6   4   8   607836.63   601052.81   4774.81 o 
   8   4   8    12121.66    10473.77    967.28 o 
  10   4   8    78688.40    77743.11   2036.22 o 
  12   4   8   251521.73   244941.45   3739.75 o 
  14   4   8    61401.34    62248.09   2140.96 o 
  16   4   8     2846.97     3767.48    834.82 o 
  18   4   8    10250.60    12285.12   1293.82 o 
 -25   5   8     8966.14     7439.46   1130.55 o 
 -23   5   8    79775.97    74690.32   2439.77 o 
 -21   5   8    45224.40    48256.36   1863.72 o 
 -19   5   8     7250.27     8730.20    918.00 o 
 -17   5   8    19533.51    17894.75   1136.71 o 
 -15   5   8    37836.27    37563.88   1432.44 o 
 -13   5   8    11134.11    10717.13    890.27 o 
 -11   5   8     8360.83     8046.32    727.00 o 
  -9   5   8    30743.14    28220.65   1047.38 o 
  -7   5   8     3578.71     3638.10    560.65 o 
  -5   5   8    10225.83    10205.77    767.05 o 
  -3   5   8     3500.09     3622.69    708.52 o 
  -1   5   8       32.89     -146.32    700.82 o 
   1   5   8      221.09     -359.27   1521.78 o 
   3   5   8     4088.88     4537.61    646.91 o 
   5   5   8   113457.36   113181.43   2134.80 o 
   7   5   8     1796.36     2864.88    643.83 o 
   9   5   8      622.09     -582.22    582.22 o 
  11   5   8    71063.87    73220.91   2045.47 o 
  13   5   8    59811.36    57457.88   2011.58 o 
  15   5   8      501.08     1632.68    767.05 o 
  17   5   8     9716.29     7716.71   1136.71 o 
 -26   6   8      559.11     1102.83    927.24 o 
 -24   6   8     6056.10     4808.69    991.93 o 
 -22   6   8    38338.17    38287.80   1777.46 o 
 -20   6   8     4412.92     4050.89    877.95 o 
 -18   6   8     1473.26     1706.61    686.96 o 
 -16   6   8    74458.97    74483.92   1962.29 o 
 -14   6   8   174292.02   173263.92   2726.26 o 
 -12   6   8     4964.64     4824.10    671.55 o 
 -10   6   8   272267.47   266646.84   3003.51 o 
  -8   6   8   690204.50   678093.56   4657.75 o 
  -6   6   8    92484.61    95314.41   1780.54 o 
  -4   6   8   231551.39   228904.28   2834.08 o 
  -2   6   8   994146.63   981007.00  25588.33 o 
   0   6   8   327408.78   331340.59   2404.69 o 
   2   6   8     6313.77     8342.14    541.29 o 
   4   6   8   207444.92   215433.17   2846.40 o 
   6   6   8    95354.49    99011.02   2082.43 o 
   8   6   8     3240.13     4768.65    773.21 o 
  10   6   8    42281.13    39436.83   1592.63 o 
  12   6   8    93836.45    94180.77   2399.73 o 
  14   6   8    12323.17    11727.54   1145.95 o 
  16   6   8    17305.92    16203.54   1429.36 o 
  18   6   8    36823.97    33620.80   1940.73 o 
 -25   7   8    11374.50     9447.96   1229.13 o 
 -23   7   8    24904.08    24015.74   1663.48 o 
 -21   7   8    20177.28    20325.28   1392.40 o 
 -19   7   8    16554.43    15248.58   1247.61 o 
 -17   7   8    30179.12    31670.84   1404.72 o 
 -15   7   8    13471.66    16662.54   1010.41 o 
 -13   7   8    10349.09    10344.39    948.80 o 
 -11   7   8    24763.21    25405.06   1115.15 o 
  -9   7   8      643.21     1604.95    591.46 o 
  -7   7   8     4347.94     4747.08    683.88 o 
  -5   7   8     1255.76     1780.54    603.78 o 
  -3   7   8     6960.33     7211.50    813.26 o 
  -1   7   8    17227.29    15013.66    760.89 o 
   1   7   8     5971.39     7106.59    534.60 o 
   3   7   8     4760.52     6287.34    760.89 o 
   5   7   8     1031.77     1361.59    646.91 o 
   7   7   8     3465.12     3989.27    742.41 o 
   9   7   8      224.95     1651.16    659.23 o 
  11   7   8     3594.48     4220.31    828.66 o 
  13   7   8     6859.07     5939.25    973.44 o 
  15   7   8     6181.46     5116.75   1004.25 o 
  17   7   8    23168.17    27234.89   1795.94 o 
 -24   8   8      807.29       77.01    840.98 o 
 -22   8   8     5309.58     6613.88   1050.46 o 
 -20   8   8    10003.45     8702.47   1087.42 o 
 -18   8   8    24038.95    25882.54   1392.40 o 
 -16   8   8     3418.90     4978.12    760.89 o 
 -14   8   8     5633.86     5615.79    782.45 o 
 -12   8   8   197198.30   196638.91   2929.58 o 
 -10   8   8   226921.56   230749.52   3009.67 o 
  -8   8   8   565801.31   551518.00   4549.93 o 
  -6   8   8   572619.88   567807.81   4657.75 o 
  -4   8   8   306975.84   328112.47   3721.27 o 
  -2   8   8   279591.63   284142.00  12928.95 o 
   0   8   8   383740.25   379457.25   7470.26 o 
   2   8   8   162975.11   162005.27   2191.79 o 
   4   8   8     3990.22     4959.64    739.33 o 
   6   8   8     7906.96     7384.01    828.66 o 
   8   8   8    77290.10    76972.98   2039.30 o 
  10   8   8    44450.59    44205.48   1700.45 o 
  12   8   8     3757.12     2082.43    859.47 o 
  14   8   8    12726.78    12901.22   1238.37 o 
  16   8   8    54684.51    57510.25   2233.38 o 
 -25   9   8    32220.93    33663.93   1946.89 o 
 -23   9   8     5396.49     5236.89   1044.30 o 
 -21   9   8    14515.21    15377.96   1321.54 o 
 -19   9   8    48310.17    49371.51   1962.29 o 
 -17   9   8    23650.96    23784.70   1343.11 o 
 -15   9   8     9433.10     9549.62    982.69 o 
 -13   9   8    24653.67    26356.94   1238.37 o 
 -11   9   8    49063.54    52587.57   1598.79 o 
  -9   9   8     6233.40     6462.93    779.37 o 
  -7   9   8    10041.46    12941.27    884.11 o 
  -5   9   8     8788.14     8536.12    893.35 o 
  -3   9   8    11879.10    14918.96   1025.81 o 
  -1   9   8     6697.10     6939.43    680.80 o 
   1   9   8    48759.99    48534.01   1492.51 o 
   3   9   8       70.38      391.23    649.99 o 
   5   9   8     5700.34     5597.31    804.02 o 
   7   9   8    53259.79    52809.37   1771.30 o 
   9   9   8    35172.00    34828.37   1586.47 o 
  11   9   8     2260.29     1697.37    868.71 o 
  13   9   8     1124.74     1318.46    881.03 o 
  15   9   8    25323.14    28494.82   1697.37 o 
  17   9   8    20591.39    21523.60   1805.19 o 
 -24  10   8    28586.56    29609.97   1866.80 o 
 -22  10   8      807.92     1358.51    890.27 o 
 -20  10   8   151476.44   148736.81   3271.51 o 
 -18  10   8   383238.41   382209.50   4953.48 o 
 -16  10   8    31513.24    33593.08   1546.42 o 
 -14  10   8     1871.91     1410.88    677.71 o 
 -12  10   8   286720.72   286864.28   3755.16 o 
 -10  10   8   103401.24   100554.38   2199.49 o 
  -8  10   8    16720.57    18064.18   1087.42 o 
  -6  10   8   188784.25   189131.69   2975.78 o 
  -4  10   8    11283.83    13184.63   1084.34 o 
  -2  10   8    10361.42    11107.41    728.47 o 
   0  10   8   273515.44   266592.81   8636.24 o 
   2  10   8   261825.64   255543.97   4402.07 o 
   4  10   8     4730.82     5726.69    822.50 o 
   6  10   8   135244.31   133087.75   2692.38 o 
   8  10   8   471848.47   462737.38   5110.58 o 
  10  10   8   135888.03   132542.50   2914.17 o 
  12  10   8     5676.63     7621.21   1028.89 o 
  14  10   8    31466.89    28488.66   1746.66 o 
  16  10   8    54136.44    48376.50   2165.61 o 
 -23  11   8     4826.17     5027.41   1090.50 o 
 -21  11   8    15890.81    15510.42   1454.01 o 
 -19  11   8    44882.92    45560.91   1919.16 o 
 -17  11   8     7628.01    10834.19   1130.55 o 
 -15  11   8    10394.76     9093.70    973.44 o 
 -13  11   8    53878.87    50649.93   1762.06 o 
 -11  11   8    20029.78    19188.57   1186.00 o 
  -9  11   8     3594.57     3123.65    745.49 o 
  -7  11   8    38865.37    38112.21   1503.29 o 
  -5  11   8    14303.98    15482.70   1195.24 o 
  -3  11   8    14883.16    17136.94   1099.75 o 
  -1  11   8     1134.69     1788.36    552.96 o 
   1  11   8     4549.37     4524.10    800.94 o 
   3  11   8     4863.01     6151.80    862.55 o 
   5  11   8      123.14     1555.66    671.55 o 
   7  11   8    47575.65    44405.71   1805.19 o 
   9  11   8   124564.04   126215.11   2895.69 o 
  11  11   8    24736.50    26714.28   1494.05 o 
  13  11   8     1175.69     2282.67    874.87 o 
  15  11   8    20965.14    19336.43   1681.96 o 
 -22  12   8      736.29     1524.86    927.24 o 
 -20  12   8    54994.29    54445.13   2153.28 o 
 -18  12   8   267589.47   275004.28   4368.18 o 
 -16  12   8    75319.48    74671.84   2276.51 o 
 -14  12   8    15538.04    15599.76   1238.37 o 
 -12  12   8    42808.36    42501.95   1681.96 o 
 -10  12   8   133068.25   138971.55   2775.55 o 
  -8  12   8    81853.08    81060.84   2168.69 o 
  -6  12   8     2949.91     3545.68    834.82 o 
  -4  12   8     2049.87     2384.32    804.02 o 
  -2  12   8    64006.63    71799.11   1467.97 o 
   0  12   8   252068.73   241521.41  11188.45 o 
   2  12   8    37314.60    38486.58   1136.89 o 
   4  12   8     3003.05     3339.28    825.58 o 
   6  12   8   102763.27   105874.43   2550.67 o 
   8  12   8   263869.72   254481.84   4013.92 o 
  10  12   8   117667.33   120962.83   2948.06 o 
  12  12   8    17182.44    14484.61   1392.40 o 
  14  12   8    16747.13    17423.43   1543.34 o 
 -21  13   8    16362.95    13640.55   1370.83 o 
 -19  13   8    13973.47    11028.27   1263.01 o 
 -17  13   8     6725.92     7581.16   1065.86 o 
 -15  13   8    14417.43    13797.65   1266.09 o 
 -13  13   8    29781.12    28353.12   1503.29 o 
 -11  13   8      716.04     1340.03    739.33 o 
  -9  13   8      206.34      757.81    779.37 o 
  -7  13   8    14513.43    15263.98   1284.58 o 
  -5  13   8     4849.52     6173.36    942.64 o 
  -3  13   8     2348.92     3474.83    877.95 o 
  -1  13   8     4919.58     5142.04    666.02 o 
   1  13   8      328.99       97.59    534.68 o 
   3  13   8       89.12      844.06    804.02 o 
   5  13   8       92.80     -274.17    733.16 o 
   7  13   8      533.94     -868.71    868.71 o 
   9  13   8    24296.50    26156.71   1598.79 o 
  11  13   8    15366.12    14173.48   1376.99 o 
  13  13   8      370.69     1463.25    942.64 o 
  15  13   8     3691.99     3859.89   1112.07 o 
 -22  14   8     1004.20      582.22    921.08 o 
 -20  14   8      775.89     2067.03    877.95 o 
 -18  14   8    28472.51    29101.68   1752.82 o 
 -16  14   8    57588.71    60091.73   2150.20 o 
 -14  14   8     5757.60     5769.82    967.28 o 
 -12  14   8     5675.67     5739.01    973.44 o 
 -10  14   8   403103.06   404968.38   5021.25 o 
  -8  14   8   541279.44   562447.63   5920.76 o 
  -6  14   8    64043.18    63988.59   2063.95 o 
  -4  14   8    55620.92    55307.68   1974.61 o 
  -2  14   8   446280.34   443955.25  19501.24 o 
   0  14   8   227075.20   227814.50  11134.54 o 
   2  14   8     1735.77     1433.36    558.01 o 
   4  14   8     4110.66     4759.41    961.12 o 
   6  14   8    26339.82    28423.97   1604.95 o 
   8  14   8    16266.12    14915.88   1303.06 o 
  10  14   8    22117.07    21603.69   1447.84 o 
  12  14   8    10385.47    10116.43   1222.97 o 
  14  14   8     1940.49     2750.91    976.53 o 
 -21  15   8     7935.46     7525.71   1216.81 o 
 -19  15   8     9082.93     8942.75   1176.76 o 
 -17  15   8    17631.83    18726.49   1512.54 o 
 -15  15   8    31268.80    32992.38   1740.49 o 
 -13  15   8     3888.77     4731.68    905.67 o 
 -11  15   8     4587.85     4808.69    948.80 o 
  -9  15   8      523.12     1133.63    893.35 o 
  -7  15   8      895.91     1108.99    874.87 o 
  -5  15   8     3025.00     3696.63    881.03 o 
  -3  15   8     8250.49     8132.58   1084.34 o 
  -1  15   8    16876.31    18750.86   1028.03 o 
   1  15   8      457.75      444.49    582.44 o 
   3  15   8     2916.80     4830.26    902.59 o 
   5  15   8     1571.28     -606.86    877.95 o 
   7  15   8      354.71      576.06    840.98 o 
   9  15   8      180.96     -579.14    813.26 o 
  11  15   8     1054.86     2929.58   1022.73 o 
  13  15   8      255.09     -739.33    936.48 o 
 -20  16   8    11818.02    13206.19   1420.12 o 
 -18  16   8    27413.61    28624.20   1765.14 o 
 -16  16   8    53600.89    47766.56   2224.14 o 
 -14  16   8     8008.61    10446.05   1149.03 o 
 -12  16   8     2143.10     3653.50    914.91 o 
 -10  16   8   102659.59   109429.35   2877.21 o 
  -8  16   8   184822.59   184701.89   3628.85 o 
  -6  16   8    14817.96    17672.95   1380.07 o 
  -4  16   8    13829.68    12186.54   1250.69 o 
  -2  16   8   217896.94   217224.42  11481.10 o 
   0  16   8   102025.70    98557.31   3517.95 o 
   2  16   8     5078.74     5254.42    704.24 o 
   4  16   8    39940.04    37323.59   1854.47 o 
   6  16   8    40602.00    41124.96   1965.37 o 
   8  16   8    14688.92    14934.37   1447.84 o 
  10  16   8    28637.58    27197.92   1749.74 o 
  12  16   8    22756.95    20423.86   1802.10 o 
 -19  17   8    11793.43    10258.13   1429.36 o 
 -17  17   8    46995.55    51210.59   2251.86 o 
 -15  17   8    10088.83     9848.43   1275.34 o 
 -13  17   8     1895.22     -893.35    893.35 o 
 -11  17   8    17885.41    18976.01   1567.99 o 
  -9  17   8    17732.84    18165.83   1543.34 o 
  -7  17   8      515.21     2291.91    887.19 o 
  -5  17   8    11442.22    14142.67   1309.22 o 
  -3  17   8     3136.20     3653.50    936.48 o 
  -1  17   8    13901.07    12835.50    901.16 o 
   1  17   8     4441.94     4697.17    744.96 o 
   3  17   8     3827.24     4543.77   1019.65 o 
   5  17   8    13723.54    13246.24   1352.35 o 
   7  17   8    44724.10    43512.36   2094.75 o 
   9  17   8     6144.05     5363.19   1130.55 o 
  11  17   8     4342.10     5027.41   1173.68 o 
 -16  18   8    64649.33    63926.98   2550.67 o 
 -14  18   8    57376.46    58261.90   2362.76 o 
 -12  18   8    32773.76    34372.46   1962.29 o 
 -10  18   8     1475.10     2230.30    970.36 o 
  -8  18   8     1466.05     2439.77    927.24 o 
  -6  18   8     5027.79     6965.06   1093.58 o 
  -4  18   8    13325.13    13341.74   1333.87 o 
  -2  18   8    16597.69    16987.03   1725.09 o 
   0  18   8    47027.32    46826.29   2489.06 o 
   2  18   8    96880.12    91296.17   1976.62 o 
   4  18   8    76325.57    71246.29   2544.51 o 
   6  18   8    61227.84    58160.25   2378.16 o 
   8  18   8    72638.95    68757.23   2646.17 o 
  10  18   8    89688.02    88882.27   3009.67 o 
 -15  19   8     4496.62     5052.05   1164.44 o 
 -13  19   8      175.32     -942.64    942.64 o 
 -11  19   8     2631.63     2415.13   1031.97 o 
  -9  19   8     6688.31     7097.52   1102.83 o 
  -7  19   8     4046.56     6432.13   1084.34 o 
  -5  19   8     2089.28     1438.60    905.67 o 
  -3  19   8     5219.53     6262.70   1142.87 o 
  -1  19   8     1423.46      690.04    700.82 o 
   1  19   8      350.54     1528.99    680.80 o 
   3  19   8     1213.06      495.96    933.40 o 
   5  19   8     4380.01     3616.53   1090.50 o 
   7  19   8    24986.58    23559.83   1900.68 o 
 -14  20   8    30402.10    30990.04   2110.16 o 
 -12  20   8    82412.74    82102.05   2892.61 o 
 -10  20   8    15164.86    15821.56   1608.03 o 
  -8  20   8     7148.62     5597.31   1142.87 o 
  -6  20   8    87801.62    89692.45   2944.98 o 
  -4  20   8    69492.00    68535.43   2526.03 o 
  -2  20   8    12185.29    11969.53    939.90 o 
   0  20   8    29786.73    29669.93   5651.22 o 
   2  20   8    75946.70    75295.91   6139.48 o 
   4  20   8    27687.37    29049.31   1792.86 o 
   6  20   8    12789.94    12972.07   1435.52 o 
 -11  21   8     1455.77     1712.77   1263.01 o 
  -9  21   8      999.06     3795.20   1065.86 o 
  -7  21   8     4400.61     4580.73   1145.95 o 
  -5  21   8      619.00     -640.75    930.32 o 
  -3  21   8     7485.18     7362.45   1226.05 o 
  -1  21   8      936.81     1145.00    720.02 o 
   1  21   8     2757.59      506.08    776.49 o 
   3  21   8      767.64    -1010.41   1010.41 o 
  -8  22   8    51091.54    53203.68   2418.21 o 
  -6  22   8   142401.92   141904.20   3819.85 o 
  -4  22   8   107068.93   113067.45   3336.20 o 
  -2  22   8    31829.34    30494.53   1349.73 o 
   0  22   8    30133.69    31094.50   2256.48 o 
 -27   1   9      165.34    -1072.02   1072.02 o 
 -25   1   9     2883.13     2519.87    998.09 o 
 -23   1   9       98.24      422.03    757.81 o 
 -21   1   9     6138.62     5849.91    936.48 o 
 -19   1   9     1241.43     -489.80    708.52 o 
 -17   1   9      112.47     -194.07    588.38 o 
 -15   1   9      960.70      240.28    579.14 o 
 -13   1   9       15.96      933.40    563.74 o 
 -11   1   9     2961.53     2556.83    548.33 o 
  -9   1   9     6865.43     6348.95    628.43 o 
  -7   1   9      582.51       61.61    459.00 o 
  -5   1   9     8725.44     9805.30    671.55 o 
  -3   1   9     1969.00     2701.62    526.77 o 
  -1   1   9     4672.76     5589.78    426.34 o 
   1   1   9    11596.82    11701.59   1675.80 o 
   3   1   9    43525.03    44818.50   1306.14 o 
   5   1   9     4130.13     3773.64    656.15 o 
   7   1   9       97.96     -147.87    579.14 o 
   9   1   9    22279.36    23787.79   1189.08 o 
  11   1   9      270.62     -483.64    628.43 o 
  13   1   9    15035.48    15134.60   1259.93 o 
  15   1   9     1706.67     1971.53    785.53 o 
  17   1   9      439.33     1913.00    859.47 o 
 -26   2   9    42206.29    41938.21   1986.94 o 
 -24   2   9    60690.93    57987.73   2316.55 o 
 -22   2   9     8221.22     7501.07   1028.89 o 
 -20   2   9     2680.63     4115.58    788.61 o 
 -18   2   9    70527.68    74847.42   1996.18 o 
 -16   2   9       91.05     3246.87    659.23 o 
 -14   2   9   334708.09   342513.91   3641.18 o 
 -12   2   9    85271.27    84172.16   1774.38 o 
 -10   2   9    13758.68    16268.23    847.14 o 
  -8   2   9   351208.50   331978.53   3068.20 o 
  -6   2   9   205823.50   211363.80   2375.08 o 
  -4   2   9     4713.11     4854.90    566.82 o 
  -2   2   9     5006.38     5419.06    430.00 o 
   0   2   9    15768.98    14695.90    567.28 o 
   2   2   9   404483.63   394726.06  10053.28 o 
   4   2   9   266096.31   261850.47   3083.60 o 
   6   2   9    11664.62    12867.34    874.87 o 
   8   2   9    64832.84    66419.12   1811.35 o 
  10   2   9    60833.95    59879.17   1851.39 o 
  12   2   9    23666.13    21840.89   1333.87 o 
  14   2   9    41693.26    41975.18   1817.51 o 
  16   2   9     1289.30     2301.15    785.53 o 
  18   2   9     2079.76     2162.53    973.44 o 
 -25   3   9     3625.50     2686.21    902.59 o 
 -23   3   9     5843.50     8172.62   1019.65 o 
 -21   3   9     7111.46     7769.07    973.44 o 
 -19   3   9     2458.79     2344.28    723.92 o 
 -17   3   9     1317.90     1728.17    696.20 o 
 -15   3   9    13239.73    13129.18    958.04 o 
 -13   3   9      674.38      918.00    548.33 o 
 -11   3   9      650.49     1219.89    554.49 o 
  -9   3   9     6529.23     5957.73    637.67 o 
  -7   3   9      142.25      554.49    462.08 o 
  -5   3   9      214.52     -471.32    471.32 o 
  -3   3   9     2484.07     2495.22    606.86 o 
  -1   3   9      893.62     1134.09    394.31 o 
   1   3   9    28587.11    29906.45    747.06 o 
   3   3   9    81376.55    81510.59   1734.33 o 
   5   3   9       31.07      727.00    622.27 o 
   7   3   9       72.67      -61.61    609.94 o 
   9   3   9    77569.04    82209.87   2076.27 o 
  11   3   9     4017.82     5344.70    871.79 o 
  13   3   9    42990.61    40022.13   1740.49 o 
  15   3   9     1591.38     1891.44    748.57 o 
  17   3   9    12062.35    10011.69   1281.50 o 
 -26   4   9     1143.97     2612.28    927.24 o 
 -24   4   9       15.92     2285.75    816.34 o 
 -22   4   9    86394.11    85475.22   2452.09 o 
 -20   4   9     7230.71     7020.51    942.64 o 
 -18   4   9   172900.52   171849.95   2988.11 o 
 -16   4   9    56326.25    54799.39   1681.96 o 
 -14   4   9   154023.31   156616.78   2547.59 o 
 -12   4   9     4184.35     4984.28    656.15 o 
 -10   4   9   197151.13   201848.06   2572.24 o 
  -8   4   9    49775.69    50317.23   1293.82 o 
  -6   4   9     4514.09     3459.43    582.22 o 
  -4   4   9     2624.25     2972.70    572.98 o 
  -2   4   9     2706.68     1885.56    481.79 o 
   0   4   9    12115.55    15035.67    601.20 o 
   2   4   9    56274.52    60274.20   1948.43 o 
   4   4   9    31001.12    33968.91   1241.45 o 
   6   4   9    41052.72    44575.14   1447.84 o 
   8   4   9    66302.12    65685.95   1832.91 o 
  10   4   9    29182.45    27576.82   1407.80 o 
  12   4   9    26098.67    24440.85   1457.09 o 
  14   4   9    25080.82    25035.39   1478.65 o 
  16   4   9     6796.19     7186.85   1068.94 o 
  18   4   9     4025.45     4882.63   1118.23 o 
 -25   5   9     3245.48     2365.84    988.85 o 
 -23   5   9     7831.47     8708.63   1105.91 o 
 -21   5   9      549.54     2181.01    840.98 o 
 -19   5   9     2004.75     2402.81    733.16 o 
 -17   5   9      222.25      314.21    671.55 o 
 -15   5   9     3034.70     2060.87    788.61 o 
 -13   5   9      856.23     1278.42    594.54 o 
 -11   5   9      640.90      378.90    532.93 o 
  -9   5   9    70400.56    71292.50   1580.31 o 
  -7   5   9     8110.40    10455.29    807.10 o 
  -5   5   9      406.39     2587.64    557.57 o 
  -3   5   9     1324.39      723.92    680.80 o 
  -1   5   9     3341.81     2916.15    582.22 o 
   1   5   9      653.59      951.06    434.35 o 
   3   5   9    30907.64    32363.96   1216.81 o 
   5   5   9    24846.16    25337.29   1195.24 o 
   7   5   9      557.69     -603.78    603.78 o 
   9   5   9     8643.88     8425.23    914.91 o 
  11   5   9     3155.32     4020.08    840.98 o 
  13   5   9     5501.17     4103.25    924.16 o 
  15   5   9       31.46      982.69    751.65 o 
  17   5   9    22813.73    20580.96   1678.88 o 
 -26   6   9      421.17      551.41    868.71 o 
 -24   6   9    41920.13    46626.77   2073.19 o 
 -22   6   9    36055.45    37948.94   1746.66 o 
 -20   6   9     7743.91     8212.67    995.01 o 
 -18   6   9    42710.14    44205.48   1669.64 o 
 -16   6   9    34957.04    35921.96   1454.01 o 
 -14   6   9     3114.88     5437.12    748.57 o 
 -12   6   9     1262.72     -166.35    594.54 o 
 -10   6   9   225457.41   233833.13   2932.66 o 
  -8   6   9   450758.78   443798.38   3909.18 o 
  -6   6   9     3433.72     4069.37    640.75 o 
  -4   6   9   154134.00   161733.53   2538.35 o 
  -2   6   9    30593.53    34671.57    943.59 o 
   0   6   9    62456.29    62146.16   1920.71 o 
   2   6   9    87627.29    87509.48   1336.33 o 
   4   6   9   308626.06   313332.13   3582.65 o 
   6   6   9    13722.90    14475.37    991.93 o 
   8   6   9     7689.35     9315.50    921.08 o 
  10   6   9      649.80     1263.01    727.00 o 
  12   6   9     6135.43     7775.24   1001.17 o 
  14   6   9     2036.95     4152.54    859.47 o 
  16   6   9      260.86     1943.81    847.14 o 
 -25   7   9     9290.92     7796.80   1222.97 o 
 -23   7   9     2990.45     3296.16    927.24 o 
 -21   7   9       44.03      -61.61    819.42 o 
 -19   7   9     1490.86     2097.83    862.55 o 
 -17   7   9     4517.24     4223.39    804.02 o 
 -15   7   9      139.66      187.91    683.88 o 
 -13   7   9       69.49     -234.12    572.98 o 
 -11   7   9    18076.88    18701.84   1025.81 o 
  -9   7   9    14387.54    15424.17    927.24 o 
  -7   7   9     9030.14     8634.70    853.30 o 
  -5   7   9       89.67     -613.02    613.02 o 
  -3   7   9      250.62       61.61    665.39 o 
  -1   7   9    69315.38    68754.25   1268.67 o 
   1   7   9    10043.70     9333.59    733.16 o 
   3   7   9     6897.15     6857.24    831.74 o 
   5   7   9     1419.34      782.45    671.55 o 
   7   7   9    13984.51    15735.30   1068.94 o 
   9   7   9     2356.68     2966.54    776.29 o 
  11   7   9      958.18      637.67    717.76 o 
  13   7   9      908.02      286.49    825.58 o 
  15   7   9      491.75     2713.94    831.74 o 
  17   7   9     2283.99      434.35   1031.97 o 
 -24   8   9       74.67     1253.77    840.98 o 
 -22   8   9     1017.07     2418.21    844.06 o 
 -20   8   9    15438.57    17589.78   1349.27 o 
 -18   8   9     1127.17     -572.98    754.73 o 
 -16   8   9     4039.94     4300.41    800.94 o 
 -14   8   9     2369.96     4891.87    751.65 o 
 -12   8   9   269983.13   267931.41   3413.22 o 
 -10   8   9     6118.02     6589.23    822.50 o 
  -8   8   9   217183.16   228756.42   3018.91 o 
  -6   8   9    14915.73    16942.87   1053.54 o 
  -4   8   9   417710.53   438398.25   4472.92 o 
  -2   8   9    37564.46    35320.93   3896.86 o 
   0   8   9   289406.75   291046.31   5845.29 o 
   2   8   9       71.73      765.97    463.72 o 
   4   8   9     6027.51     7026.67    831.74 o 
   6   8   9    63658.83    63055.19   1876.04 o 
   8   8   9     6419.21     6475.26    918.00 o 
  10   8   9     1216.43      311.13    807.10 o 
  12   8   9      251.95     2005.42    767.05 o 
  14   8   9     5877.41     4938.08   1025.81 o 
  16   8   9    12658.47    12451.47   1327.70 o 
 -25   9   9     3108.03     4303.49   1041.22 o 
 -23   9   9       44.13     1007.33    837.90 o 
 -21   9   9     1880.47     2880.29    905.67 o 
 -19   9   9    12412.65    12032.52   1161.36 o 
 -17   9   9     3503.39     3721.27    825.58 o 
 -15   9   9      179.38      203.31    723.92 o 
 -13   9   9    18981.68    18282.89   1124.39 o 
 -11   9   9     4013.06     5363.19    776.29 o 
  -9   9   9      825.57      326.54    631.51 o 
  -7   9   9    18404.71    17639.06   1062.78 o 
  -5   9   9      244.01      317.29    748.57 o 
  -3   9   9      360.44      991.93    705.44 o 
  -1   9   9    59985.15    60931.93   3579.57 o 
   1   9   9    68969.51    72385.45   2244.16 o 
   3   9   9     1920.31     1358.51    727.00 o 
   5   9   9    19200.54    20534.76   1170.60 o 
   7   9   9    67689.83    67059.87   2051.63 o 
   9   9   9    19297.81    18701.84   1349.27 o 
  11   9   9      867.53      -18.48    733.16 o 
  13   9   9      235.72     -763.97    763.97 o 
  15   9   9     1804.49     -375.82    893.35 o 
 -24  10   9     4445.52     3114.41   1105.91 o 
 -22  10   9     1173.39     1130.55    837.90 o 
 -20  10   9    14869.88    14379.87   1315.38 o 
 -18  10   9    39344.70    35271.97   1722.01 o 
 -16  10   9      609.18     2190.25    714.68 o 
 -14  10   9    43530.91    40324.02   1614.19 o 
 -12  10   9    98099.34   100461.95   2310.39 o 
 -10  10   9    13779.69    11496.50   1038.14 o 
  -8  10   9     3802.29     4020.08    782.45 o 
  -6  10   9    14876.87    15904.73   1112.07 o 
  -4  10   9    64652.91    67722.17   1943.81 o 
  -2  10   9     2400.97     3427.06    559.80 o 
   0  10   9    12842.53    13755.57    814.59 o 
   2  10   9     2024.17     2505.67    565.89 o 
   4  10   9       43.06      560.65    720.84 o 
   6  10   9      442.10      930.32    727.00 o 
   8  10   9     3775.28     6253.46    979.61 o 
  10  10   9     1718.41     2581.48    884.11 o 
  12  10   9     1671.39     -862.55    862.55 o 
  14  10   9    25562.79    27441.28   1675.80 o 
  16  10   9     4906.96     5893.04   1173.68 o 
 -23  11   9       71.41     -785.53    785.53 o 
 -21  11   9     6791.38     6986.62   1047.38 o 
 -19  11   9    11448.58     9457.20   1204.48 o 
 -17  11   9     1845.75     -147.87    822.50 o 
 -15  11   9     4386.89     6139.48    868.71 o 
 -13  11   9    44144.70    42249.34   1700.45 o 
 -11  11   9     8444.21     8425.23    942.64 o 
  -9  11   9     1962.64     1675.80    754.73 o 
  -7  11   9     8366.59    10840.35   1025.81 o 
  -5  11   9     7723.67     7642.77    948.80 o 
  -3  11   9      744.23     -767.05    767.05 o 
  -1  11   9     2992.74     1795.04    566.30 o 
   1  11   9    12869.37    13775.81    947.26 o 
   3  11   9     1572.99      462.08    810.18 o 
   5  11   9      699.64      150.95    736.24 o 
   7  11   9    18358.81    18760.38   1386.23 o 
   9  11   9    25764.47    26199.83   1524.86 o 
  11  11   9      548.34     1906.84    828.66 o 
  13  11   9     1234.75     1142.87    967.28 o 
  15  11   9     5207.34      363.50   1167.52 o 
 -22  12   9    19445.54    21723.83   1632.68 o 
 -20  12   9      131.14      979.61    877.95 o 
 -18  12   9    37968.70    34621.98   1799.02 o 
 -16  12   9    14663.40    15661.37   1296.90 o 
 -14  12   9      895.62     1478.65    822.50 o 
 -12  12   9   129064.72   128294.48   2784.79 o 
 -10  12   9   151014.58   151863.53   2920.33 o 
  -8  12   9     5431.81     6293.50    936.48 o 
  -6  12   9    21731.50    18054.93   1256.85 o 
  -4  12   9    43112.48    46987.19   1752.82 o 
  -2  12   9     8371.62     8854.01    744.81 o 
   0  12   9    72477.65    72221.65   2364.30 o 
   2  12   9     5100.77     5228.91    656.15 o 
   4  12   9    32074.30    32490.26   1540.26 o 
   6  12   9    91436.01    90493.39   2473.66 o 
   8  12   9     9459.86    10868.08   1173.68 o 
  10  12   9      314.33     1974.61    822.50 o 
  12  12   9     6148.45     8656.26   1090.50 o 
  14  12   9     4092.61     2036.22   1013.49 o 
 -21  13   9     9034.67    10202.69   1213.73 o 
 -19  13   9      393.21     1980.78    825.58 o 
 -17  13   9      491.80     -508.29    859.47 o 
 -15  13   9    10697.52    10051.74   1084.34 o 
 -13  13   9    10852.75     9173.79   1118.23 o 
 -11  13   9    37361.81    37138.76   1660.40 o 
  -9  13   9    30416.47    30019.68   1531.02 o 
  -7  13   9     7496.93     7661.26    998.09 o 
  -5  13   9    14169.44    14241.25   1266.09 o 
  -3  13   9    41727.96    42135.37   1774.38 o 
  -1  13   9     4637.83     4599.09    672.25 o 
   1  13   9     1818.39     3267.56   1162.90 o 
   3  13   9      947.91     -249.52    804.02 o 
   5  13   9      283.93     1805.19    831.74 o 
   7  13   9      631.06     1725.09    844.06 o 
   9  13   9     8643.57     7883.05   1056.62 o 
  11  13   9      661.44     -791.69    791.69 o 
  13  13   9      231.80     1179.84    893.35 o 
 -22  14   9      145.55     1213.73    942.64 o 
 -20  14   9     2801.85     4063.21   1007.33 o 
 -18  14   9     4660.81     4451.35   1025.81 o 
 -16  14   9     3661.33     3514.87    985.77 o 
 -14  14   9      287.59     1352.35    831.74 o 
 -12  14   9    25680.75    26458.60   1527.94 o 
 -10  14   9    41498.95    44146.95   1826.75 o 
  -8  14   9     4403.99     5440.20    979.61 o 
  -6  14   9     2428.79     1943.81    856.38 o 
  -4  14   9    38177.28    42517.36   1829.83 o 
  -2  14   9     6814.75     7763.84    840.98 o 
   0  14   9    12366.35    14771.73    916.67 o 
   2  14   9       44.04     -618.60   2744.74 o 
   4  14   9     2113.14     2076.27    850.22 o 
   6  14   9    25739.68    26316.89   1626.52 o 
   8  14   9     5172.31     6185.69   1044.30 o 
  10  14   9     3926.51     2763.23    982.69 o 
  12  14   9     5315.72     4935.00   1087.42 o 
 -21  15   9     3303.63     3228.39   1081.26 o 
 -19  15   9     1255.97      662.31    887.19 o 
 -17  15   9     8372.61     6490.66   1115.15 o 
 -15  15   9     6453.12     6318.15   1078.18 o 
 -13  15   9      268.43      428.19    714.68 o 
 -11  15   9    13568.07    12577.77   1235.29 o 
  -9  15   9    23808.15    26101.26   1524.86 o 
  -7  15   9      249.61     1703.53    757.81 o 
  -5  15   9     3552.30     4602.30    976.53 o 
  -3  15   9    67207.09    66314.38   2270.34 o 
  -1  15   9    27421.25    28089.81   1116.53 o 
   1  15   9      570.63     -719.30    719.30 o 
   3  15   9    20978.11    18575.54   1500.21 o 
   5  15   9    55892.71    53496.33   2199.49 o 
   7  15   9     6016.42     7861.49   1075.10 o 
   9  15   9      163.52     1457.09    807.10 o 
  11  15   9     1759.34      446.68    958.04 o 
 -20  16   9    10554.98     9149.15   1355.43 o 
 -18  16   9     7662.72     8083.29   1198.32 o 
 -16  16   9     1337.93     2498.30    927.24 o 
 -14  16   9     1319.79     2165.61    936.48 o 
 -12  16   9    23568.35    24881.37   1564.90 o 
 -10  16   9   133875.33   135561.41   3268.43 o 
  -8  16   9    34205.16    36920.05   1848.31 o 
  -6  16   9      855.38     -462.08    810.18 o 
  -4  16   9     2509.03     -594.54   1099.75 o 
  -2  16   9     4546.05     7159.32    922.62 o 
   0  16   9     6734.08     8137.64   1492.51 o 
   2  16   9     5613.73     7297.67   1007.33 o 
   4  16   9    28472.09    26902.19   1638.84 o 
   6  16   9    44914.61    42612.85   2030.06 o 
   8  16   9       23.48     -699.28    776.29 o 
  10  16   9    16552.57    18424.60   1638.84 o 
 -19  17   9    11427.00    10606.23   1380.07 o 
 -17  17   9    11109.12     9845.35   1284.58 o 
 -15  17   9     4736.87     3203.74   1072.02 o 
 -13  17   9     6035.10     6623.12   1133.63 o 
 -11  17   9     3195.16     3015.83    998.09 o 
  -9  17   9     4496.30     5030.49   1068.94 o 
  -7  17   9      556.80     -354.26    908.75 o 
  -5  17   9     6096.22     5341.62   1038.14 o 
  -3  17   9    41456.54    38540.40   1968.45 o 
  -1  17   9    29705.39    26365.55   1206.70 o 
   1  17   9     4202.74     4831.34    726.90 o 
   3  17   9    18096.16    16677.94   1524.86 o 
   5  17   9    82666.41    75959.49   2649.25 o 
   7  17   9    28186.50    27807.86   1746.66 o 
   9  17   9      437.54      166.35   1019.65 o 
 -16  18   9      415.73      782.45   1001.17 o 
 -14  18   9    56397.61    58369.71   2445.93 o 
 -12  18   9     4567.26     4919.59   1133.63 o 
 -10  18   9    19512.36    17808.49   1580.31 o 
  -8  18   9       20.77      446.68    862.55 o 
  -6  18   9     6747.00     9075.21   1118.23 o 
  -4  18   9     2547.29     4660.83   1019.65 o 
  -2  18   9     9600.38    10203.53    874.68 o 
   0  18   9      305.79      247.49   1030.43 o 
   2  18   9    15452.49    15707.50   1084.29 o 
   4  18   9     6103.94     6194.93   1179.84 o 
   6  18   9    25677.23    27875.63   1768.22 o 
   8  18   9    15585.01    16604.01   1567.99 o 
 -15  19   9     4175.87     6253.46   1222.97 o 
 -13  19   9    24696.72    19074.59   1863.72 o 
 -11  19   9     9271.82     6145.64   1266.09 o 
  -9  19   9      947.02      157.11    939.56 o 
  -7  19   9    21344.37    18594.03   1614.19 o 
  -5  19   9    26882.09    28396.24   1777.46 o 
  -3  19   9     6721.37     6841.84   1173.68 o 
  -1  19   9     5790.22     6445.74    782.57 o 
   1  19   9     4142.44     3666.53   1104.37 o 
   3  19   9      876.59     2393.56   1062.78 o 
   5  19   9     5569.61     3832.17   1127.47 o 
   7  19   9     3797.11     3145.21   1179.84 o 
 -14  20   9    53135.46    52550.61   2433.61 o 
 -12  20   9    81893.42    85274.98   3015.83 o 
 -10  20   9    20892.69    18578.62   1740.49 o 
  -8  20   9     3375.39     2596.88   1099.75 o 
  -6  20   9    13321.93    12870.42   1447.84 o 
  -4  20   9    11114.90    11576.60   1324.62 o 
  -2  20   9       86.96      130.82   1685.05 o 
   0  20   9    38888.15    38105.79   2835.62 o 
   2  20   9    39957.01    38063.76   1799.02 o 
   4  20   9      852.78     2439.77    967.28 o 
 -11  21   9     8088.06     6971.22   1340.03 o 
  -9  21   9     2325.30     2079.35   1044.30 o 
  -7  21   9    31411.32    32206.85   1962.29 o 
  -5  21   9    41454.77    39476.88   2159.45 o 
  -3  21   9     5216.17     2526.03   1164.44 o 
  -1  21   9     3028.97     3083.13    754.38 o 
   1  21   9    11185.87    10827.91   2852.56 o 
   3  21   9    11303.46    12069.48   1463.25 o 
  -6  22   9      317.87      304.97    991.93 o 
  -4  22   9    26096.36    25639.18   1780.54 o 
  -2  22   9        5.98     2719.89    736.01 o 
 -26   0  10   211259.38   198573.47   4115.58 o 
 -24   0  10     7904.89     7011.27   1031.97 o 
 -22   0  10     1064.59      831.74    785.53 o 
 -20   0  10    65439.16    65060.61   2005.42 o 
 -18   0  10    34179.01    33700.90   1438.60 o 
 -16   0  10     4571.26     4392.82    751.65 o 
 -14   0  10    24408.78    25026.15   1158.28 o 
 -12   0  10    21253.49    22894.43   1019.65 o 
 -10   0  10    27932.41    28528.71   1053.54 o 
  -8   0  10  1052348.63  1008618.06   5581.90 o 
  -6   0  10   394906.38   373787.34   3299.24 o 
  -4   0  10     7288.26     7756.75    736.24 o 
  -2   0  10   159316.39   164941.00   4374.34 o 
   0   0  10  1862352.00  1772647.38  67933.16 o 
   2   0  10   715989.63   725323.31  25904.09 o 
   4   0  10     8056.89     7433.30    800.94 o 
   6   0  10    54418.33    50982.63   1604.95 o 
   8   0  10   146004.83   142954.66   2701.62 o 
  10   0  10    29767.29    32317.75   1487.89 o 
  12   0  10     5669.87     7279.27    921.08 o 
  14   0  10     1716.33     1460.17    807.10 o 
  16   0  10     2610.61     2904.93    979.61 o 
 -27   1  10    51796.21    52079.29   2319.63 o 
 -25   1  10    18608.14    19780.03   1586.47 o 
 -23   1  10    11623.55    13221.60   1170.60 o 
 -21   1  10    56964.41    58172.56   1974.61 o 
 -19   1  10    34142.96    34662.02   1487.89 o 
 -17   1  10    17231.68    15461.13   1115.15 o 
 -15   1  10    27653.23    28368.52   1247.61 o 
 -13   1  10    76430.24    79988.81   1774.38 o 
 -11   1  10    33914.52    32240.73   1152.11 o 
  -9   1  10     4009.46     3080.52    594.54 o 
  -7   1  10       88.01      209.48    505.21 o 
  -5   1  10     1911.45      804.02    492.88 o 
  -3   1  10    13239.57    14875.84    859.47 o 
  -1   1  10    44893.53    45432.22    894.16 o 
   1   1  10   150501.41   147002.52   5275.39 o 
   3   1  10     7888.08     8643.94    782.45 o 
   5   1  10     4603.16     4426.71    727.00 o 
   7   1  10    23895.63    23932.57   1241.45 o 
   9   1  10    34519.36    34529.56   1463.25 o 
  11   1  10     2025.14      597.62    779.37 o 
  13   1  10      377.45      363.50    745.49 o 
  15   1  10     1760.65     1124.39    819.42 o 
  17   1  10     2340.19     3046.64    995.01 o 
 -26   2  10    57708.83    53570.26   2245.70 o 
 -24   2  10    16233.73    15830.80   1401.64 o 
 -22   2  10     2559.36     1934.57    840.98 o 
 -20   2  10    63860.91    67069.11   2067.03 o 
 -18   2  10   116266.84   122706.39   2556.83 o 
 -16   2  10   160037.36   156770.80   2686.21 o 
 -14   2  10    90358.94    90819.93   1959.21 o 
 -12   2  10    11417.72    13363.30    874.87 o 
 -10   2  10   140095.58   136229.89   2165.61 o 
  -8   2  10   724820.69   683992.69   4586.90 o 
  -6   2  10   266405.81   252821.45   2753.99 o 
  -4   2  10     9239.52    11724.46    720.84 o 
  -2   2  10    73708.16    77604.80   1126.06 o 
   0   2  10   557154.25   547836.50  17075.33 o 
   2   2  10   383683.22   385135.81  15696.78 o 
   4   2  10    49949.55    50899.45   1531.02 o 
   6   2  10    30175.59    28513.30   1256.85 o 
   8   2  10   163159.22   165639.63   2889.53 o 
  10   2  10   134925.27   136152.88   2806.35 o 
  12   2  10    36814.92    35093.30   1648.08 o 
  14   2  10    14248.80    13024.44   1235.29 o 
  16   2  10    22862.69    25263.35   1638.84 o 
 -25   3  10    31236.61    34110.61   1839.07 o 
 -23   3  10    32772.38    35912.71   1712.77 o 
 -21   3  10    27954.54    25328.04   1426.28 o 
 -19   3  10    23825.72    21683.79   1281.50 o 
 -17   3  10     7954.12     6644.68    874.87 o 
 -15   3  10    25198.90    23784.70   1179.84 o 
 -13   3  10     4358.25     4023.16    680.80 o 
 -11   3  10     4658.36     5156.79    674.63 o 
  -9   3  10     5659.04     5584.98    653.07 o 
  -7   3  10     1757.25     3490.23    585.30 o 
  -5   3  10    38708.24    37126.44   1133.63 o 
  -3   3  10    22177.14    22854.39   1118.23 o 
  -1   3  10    13851.49    14659.06   1586.47 o 
   1   3  10      121.44      359.91   1167.52 o 
   3   3  10     6589.94     6093.27    751.65 o 
   5   3  10     4779.46     3856.81    730.08 o 
   7   3  10     3346.04     3459.43    773.21 o 
   9   3  10    87866.16    85348.91   2202.57 o 
  11   3  10    60575.90    63005.90   2088.59 o 
  13   3  10     6223.05     6992.78   1028.89 o 
  15   3  10    21221.86    24024.98   1571.07 o 
  17   3  10    67722.27    73445.78   2649.25 o 
 -26   4  10     2804.02     3391.65    939.56 o 
 -24   4  10    39523.49    37286.63   1851.39 o 
 -22   4  10    20199.96    20611.77   1490.97 o 
 -20   4  10    28334.18    28969.22   1481.73 o 
 -18   4  10   283080.44   289541.28   3967.71 o 
 -16   4  10   454742.47   453203.16   4565.33 o 
 -14   4  10   103932.65   109108.97   2168.69 o 
 -12   4  10   114153.66   112928.82   2100.92 o 
 -10   4  10   793320.81   774310.56   5215.32 o 
  -8   4  10   294256.38   290872.03   3089.76 o 
  -6   4  10    13060.89    14133.43    807.10 o 
  -4   4  10    23543.69    25038.47   1084.34 o 
  -2   4  10    74072.07    73886.94   1269.92 o 
   0   4  10     2416.80     1148.09    956.50 o 
   2   4  10    73301.01    74132.00   1420.12 o 
   4   4  10   133562.38   130071.92   2356.60 o 
   6   4  10     1937.91     1675.80    686.96 o 
   8   4  10    65940.98    65119.14   1913.00 o 
  10   4  10   257966.23   258970.17   3872.21 o 
  12   4  10    69496.72    68840.41   2248.78 o 
  14   4  10    16822.09    15803.07   1460.17 o 
  16   4  10    52374.06    50277.19   2233.38 o 
 -25   5  10    41777.70    39467.64   2002.34 o 
 -23   5  10    63905.11    59986.99   2171.77 o 
 -21   5  10    13585.86    13104.54   1238.37 o 
 -19   5  10    13172.93    13273.96   1139.79 o 
 -17   5  10    34674.56    37425.25   1506.37 o 
 -15   5  10    20996.41    19176.24   1115.15 o 
 -13   5  10     7823.15     8776.40    896.43 o 
 -11   5  10     5702.66     5779.06    720.84 o 
  -9   5  10     3416.39     3000.43    649.99 o 
  -7   5  10    18108.87    16912.06    930.32 o 
  -5   5  10     3834.72     3428.62    668.47 o 
  -3   5  10      445.29     -640.75    640.75 o 
  -1   5  10     4592.97     4485.07    503.05 o 
   1   5  10     2431.16     2413.92    656.15 o 
   3   5  10    11091.89    11296.27    967.28 o 
   5   5  10      175.51       70.85    656.15 o 
   7   5  10     4756.45     4371.26    751.65 o 
   9   5  10    47284.32    48601.38   1734.33 o 
  11   5  10    47849.21    50693.05   1949.97 o 
  13   5  10      718.26     -810.18    810.18 o 
  15   5  10     7490.87     6201.09   1078.18 o 
 -26   6  10    13525.79    12667.10   1392.40 o 
 -24   6  10    71058.84    76550.95   2544.51 o 
 -22   6  10    35323.18    37412.93   1765.14 o 
 -20   6  10     2703.45     4124.82    828.66 o 
 -18   6  10    64049.51    63184.57   1990.02 o 
 -16   6  10    85639.32    85798.67   2125.56 o 
 -14   6  10     8844.38     7621.21    813.26 o 
 -12   6  10    11267.13    11413.33    930.32 o 
 -10   6  10   331152.94   325201.38   3511.79 o 
  -8   6  10    92163.20    90832.24   1903.76 o 
  -6   6  10    83092.74    85392.05   1851.39 o 
  -4   6  10   549594.19   554244.25   4888.79 o 
  -2   6  10   326221.31   314733.94   5156.78 o 
   0   6  10    58416.01    57999.46   1154.42 o 
   2   6  10   281435.22   279974.78   2424.37 o 
   4   6  10   183620.47   184837.44   2889.53 o 
   6   6  10     7647.45     9121.42    908.75 o 
   8   6  10    19451.12    19798.51   1213.73 o 
  10   6  10    98617.01   101250.56   2519.87 o 
  12   6  10    16393.90    16163.49   1340.03 o 
  14   6  10     4032.59     4999.69    933.40 o 
  16   6  10    18630.57    17327.93   1571.07 o 
 -25   7  10    36202.26    33374.36   1946.89 o 
 -23   7  10    32633.32    34714.39   1795.94 o 
 -21   7  10    17501.90    16970.59   1423.20 o 
 -19   7  10    26887.09    28266.86   1487.89 o 
 -17   7  10    51781.09    49916.76   1749.74 o 
 -15   7  10    21605.73    22469.32   1253.77 o 
 -13   7  10    43021.06    42132.29   1531.02 o 
 -11   7  10    42574.70    42508.11   1441.68 o 
  -9   7  10     1801.23     1099.75    659.23 o 
  -7   7  10     4660.36     4556.09    708.52 o 
  -5   7  10     1322.92      545.25    717.76 o 
  -3   7  10    26633.18    25682.30   1296.90 o 
  -1   7  10    49370.07    49791.29   2542.97 o 
   1   7  10    12032.15    11812.88    692.43 o 
   3   7  10    14509.89    15020.62   1050.46 o 
   5   7  10    42579.33    42603.61   1558.74 o 
   7   7  10     1917.42     2652.33    751.65 o 
   9   7  10     2130.42     1598.79    816.34 o 
  11   7  10     1803.38     2211.81    911.83 o 
  13   7  10      350.83     1269.17    850.22 o 
  15   7  10     1305.82     -859.47    859.47 o 
 -24   8  10    15332.51    16302.12   1457.09 o 
 -22   8  10    75701.44    73624.45   2507.54 o 
 -20   8  10    62326.30    62211.13   2147.12 o 
 -18   8  10     2353.30     4195.67    822.50 o 
 -16   8  10     1704.49     4928.83    819.42 o 
 -14   8  10    96857.05    97295.18   2261.10 o 
 -12   8  10    69195.50    70454.60   1863.72 o 
 -10   8  10     3845.04     4312.73    739.33 o 
  -8   8  10   139493.61   138139.81   2461.34 o 
  -6   8  10   361091.34   366893.16   4057.05 o 
  -4   8  10   291847.88   309401.38   3955.39 o 
  -2   8  10   188782.89   180731.84   7063.63 o 
   0   8  10   180240.77   182016.72   2995.81 o 
   2   8  10   215628.05   223095.38   6302.74 o 
   4   8  10   123666.67   123273.22   2529.11 o 
   6   8  10    87265.09    82899.90   2233.38 o 
   8   8  10    41682.07    42409.54   1743.57 o 
  10   8  10     9555.04    11367.12   1105.91 o 
  12   8  10     3898.20     3194.50    899.51 o 
  14   8  10    21873.27    24160.53   1589.55 o 
 -25   9  10    16946.29    19006.81   1641.92 o 
 -23   9  10     7493.96     6586.15   1145.95 o 
 -21   9  10    26301.42    25291.08   1617.27 o 
 -19   9  10    28194.72    25260.27   1472.49 o 
 -17   9  10     9900.28     7189.94   1025.81 o 
 -15   9  10    28811.35    29640.78   1420.12 o 
 -13   9  10    29553.29    29634.61   1376.99 o 
 -11   9  10     8443.97     7966.23    884.11 o 
  -9   9  10     9987.75    10190.36    911.83 o 
  -7   9  10     5296.71     5292.34    825.58 o 
  -5   9  10    12724.94    13113.78   1081.26 o 
  -3   9  10     2102.14      659.23    785.53 o 
  -1   9  10      108.12      747.26    646.91 o 
   1   9  10     2602.18     2695.66   1226.05 o 
   3   9  10       58.34     -576.06    683.88 o 
   5   9  10    20708.46    22121.22   1275.34 o 
   7   9  10    44457.89    44042.21   1762.06 o 
   9   9  10     1060.58     1734.33    819.42 o 
  11   9  10      286.34     -388.15    828.66 o 
  13   9  10    23796.09    24961.46   1651.16 o 
  15   9  10    32522.44    32397.84   1931.49 o 
 -24  10  10     5905.78     6712.46   1170.60 o 
 -22  10  10    54601.81    51155.13   2187.17 o 
 -20  10  10   258033.39   249192.59   4238.80 o 
 -18  10  10    12691.26    12346.73   1161.36 o 
 -16  10  10    15023.12    14093.39   1210.64 o 
 -14  10  10   582828.56   581115.69   5618.87 o 
 -12  10  10   610233.56   602864.13   5541.86 o 
 -10  10  10     8826.84     9703.64    902.59 o 
  -8  10  10    58983.43    61943.12   1839.07 o 
  -6  10  10   163676.94   158206.33   2944.98 o 
  -4  10  10    38727.63    43000.99   1678.88 o 
  -2  10  10     8274.05     7804.71    670.90 o 
   0  10  10    12695.72    13156.95    812.46 o 
   2  10  10     1993.01     2064.63    543.73 o 
   4  10  10    35805.86    36276.22   1549.50 o 
   6  10  10   179220.47   180031.81   3271.51 o 
   8  10  10   107376.56   108637.66   2710.86 o 
  10  10  10     6329.55     4503.72   1001.17 o 
  12  10  10    42701.67    39313.61   1980.78 o 
  14  10  10   114122.99   112479.07   3182.18 o 
 -23  11  10    10271.74     8249.64   1210.64 o 
 -21  11  10    31148.02    29200.26   1725.09 o 
 -19  11  10     9058.78     8243.47   1170.60 o 
 -17  11  10    10342.27    10646.28   1102.83 o 
 -15  11  10    36228.19    39698.68   1663.48 o 
 -13  11  10     4360.52     4861.06    899.51 o 
 -11  11  10      596.86     1740.49    828.66 o 
  -9  11  10    14308.79    17463.47   1155.20 o 
  -7  11  10    13551.02    15236.26   1201.40 o 
  -5  11  10      161.96     -745.49    745.49 o 
  -3  11  10     4622.81     2590.72    914.91 o 
  -1  11  10    18307.72    19125.03    901.51 o 
   1  11  10    18897.38    18182.68    874.55 o 
   3  11  10     7004.13     7852.25    970.36 o 
   5  11  10     6341.31     5471.01   1007.33 o 
   7  11  10    44416.19    48398.07   1916.08 o 
   9  11  10    10067.76    12072.56   1250.69 o 
  11  11  10     3777.23     5668.16   1025.81 o 
  13  11  10    62999.48    68920.50   2498.30 o 
 -22  12  10    19901.55    18994.49   1564.90 o 
 -20  12  10    83524.66    86165.25   2683.13 o 
 -18  12  10    20935.98    21086.17   1429.36 o 
 -16  12  10    21660.28    21954.87   1413.96 o 
 -14  12  10   328983.63   326236.44   4476.00 o 
 -12  12  10   388222.50   375755.81   4771.73 o 
 -10  12  10    39708.44    41895.09   1681.96 o 
  -8  12  10     5136.17     6909.61    945.72 o 
  -6  12  10    91556.61    89985.10   2449.01 o 
  -4  12  10   171966.97   169132.92   3290.00 o 
  -2  12  10    55656.07    53198.57   2914.17 o 
   0  12  10     6137.55     9300.61   1635.76 o 
   2  12  10     6037.64     4558.10    647.70 o 
   4  12  10    72654.18    71428.04   2236.46 o 
   6  12  10   189373.34   190545.63   3594.97 o 
   8  12  10    58838.50    61477.96   2214.89 o 
  10  12  10    11865.11    14204.28   1355.43 o 
  12  12  10    66459.85    64447.59   2522.95 o 
 -21  13  10    17088.84    18014.89   1561.82 o 
 -19  13  10     7553.27     9167.63   1096.67 o 
 -17  13  10    28025.14    30213.75   1623.43 o 
 -15  13  10    41614.50    41999.82   1823.67 o 
 -13  13  10     3676.46     2741.66    930.32 o 
 -11  13  10      178.13     1580.31    794.77 o 
  -9  13  10    27824.96    30515.64   1537.18 o 
  -7  13  10     9312.03     9263.13   1093.58 o 
  -5  13  10    27927.97    25753.16   1518.70 o 
  -3  13  10     6712.04     7747.51   1050.46 o 
  -1  13  10     3056.16     2382.97    626.02 o 
   1  13  10      169.99      427.04    845.60 o 
   3  13  10    15251.37    15649.05   1266.09 o 
   5  13  10     9095.58    10178.04   1133.63 o 
   7  13  10     4752.80     4845.66    970.36 o 
   9  13  10     1115.22     2227.22    828.66 o 
  11  13  10      481.85     -954.96    954.96 o 
  13  13  10    10712.26     7347.04   1303.06 o 
 -20  14  10     3344.23      865.63    942.64 o 
 -18  14  10     1338.60     1044.30    958.04 o 
 -16  14  10     3114.43     2418.21    887.19 o 
 -14  14  10     3830.07     4408.23    951.88 o 
 -12  14  10    23127.25    21366.49   1435.52 o 
 -10  14  10    60087.53    68347.52   2258.02 o 
  -8  14  10     2438.75     2023.90    991.93 o 
  -6  14  10    53790.09    57926.12   2119.40 o 
  -4  14  10   469523.16   486633.00   5692.80 o 
  -2  14  10   311357.28   312094.63  10312.06 o 
   0  14  10    23297.31    21194.19   1329.24 o 
   2  14  10    60098.57    57335.89   1909.92 o 
   4  14  10   281381.56   270207.91   4377.42 o 
   6  14  10    81112.72    79203.27   2538.35 o 
   8  14  10     3598.00     4260.36    985.77 o 
  10  14  10     5556.03     5039.73   1035.06 o 
  12  14  10    16533.29    18427.68   1632.68 o 
 -21  15  10     7140.78     6490.66   1213.73 o 
 -19  15  10    10385.70    10821.87   1263.01 o 
 -17  15  10    23412.02    24095.84   1608.03 o 
 -15  15  10    18469.19    19561.31   1484.81 o 
 -13  15  10     6657.27     8129.50   1084.34 o 
 -11  15  10    24885.11    28390.08   1595.71 o 
  -9  15  10    15220.50    14358.31   1420.12 o 
  -7  15  10     3783.84      936.48    970.36 o 
  -5  15  10     1041.11      674.63    911.83 o 
  -3  15  10    14317.21    16074.16   1506.37 o 
  -1  15  10     2107.01     1505.26    685.42 o 
   1  15  10      158.50      379.66   1497.13 o 
   3  15  10    36929.44    33198.77   1814.43 o 
   5  15  10    35960.92    36159.16   1894.52 o 
   7  15  10      167.90     -967.28    967.28 o 
   9  15  10      504.68     -754.73    982.69 o 
  11  15  10     2994.08     5249.21   1105.91 o 
 -18  16  10     5580.30     6749.42   1136.71 o 
 -16  16  10    23524.77    23310.30   1752.82 o 
 -14  16  10    13186.35    14232.01   1370.83 o 
 -12  16  10    23645.78    23313.38   1623.43 o 
 -10  16  10    69119.67    69086.85   2436.69 o 
  -8  16  10    11280.63    10406.00   1250.69 o 
  -6  16  10    23303.91    24656.49   1564.90 o 
  -4  16  10   233180.47   242286.08   4275.76 o 
  -2  16  10   209431.44   212724.47  10627.80 o 
   0  16  10     6590.97     6980.74   1022.73 o 
   2  16  10    48511.67    45638.63   1477.68 o 
   4  16  10   157207.16   147020.95   3517.96 o 
   6  16  10    38142.82    33007.79   1882.20 o 
   8  16  10    10867.04    10800.31   1330.79 o 
  10  16  10    27744.66    28362.36   1891.44 o 
 -17  17  10     8592.20     9118.34   1269.17 o 
 -15  17  10      851.30     1783.62    991.93 o 
 -13  17  10     4664.11     6499.90   1093.58 o 
 -11  17  10    22070.35    20599.45   1725.09 o 
  -9  17  10      772.63     1343.11   1007.33 o 
  -7  17  10       70.32     2097.83    887.19 o 
  -5  17  10    11391.60    13123.02   1275.34 o 
  -3  17  10      240.91     1604.95   1053.54 o 
  -1  17  10       12.54     -381.96    674.71 o 
   1  17  10     8822.12     8404.64    840.96 o 
   3  17  10      178.34     -295.73    961.12 o 
   5  17  10    20408.63    16428.42   1555.66 o 
   7  17  10      920.24     1235.29   1056.62 o 
   9  17  10     1053.47     3730.51   1068.94 o 
 -16  18  10    78037.00    74409.98   2815.60 o 
 -14  18  10   160746.17   163332.31   3998.52 o 
 -12  18  10    85681.36    84393.95   2926.50 o 
 -10  18  10    32937.30    31926.52   1882.20 o 
  -8  18  10    46334.62    46414.21   2144.04 o 
  -6  18  10    25112.40    22845.15   1780.54 o 
  -4  18  10    29284.78    33799.48   1869.88 o 
  -2  18  10    12772.56    11488.21   1424.74 o 
   0  18  10     6491.98     7225.57   1256.85 o 
   2  18  10     8757.00     8464.03    879.62 o 
   4  18  10     4471.87     6589.23   1115.15 o 
   6  18  10    14924.60    12485.35   1373.91 o 
 -15  19  10      624.25    -1072.02   1072.02 o 
 -13  19  10     2212.59     2553.75   1164.44 o 
 -11  19  10     5990.75     8009.35   1189.08 o 
  -9  19  10      222.63     -871.79    871.79 o 
  -7  19  10      999.26      357.34    924.16 o 
  -5  19  10     3210.89     3253.03   1102.83 o 
  -3  19  10     5107.58     6616.96   1139.79 o 
  -1  19  10      415.89       71.43   1397.02 o 
   1  19  10     1714.18      536.51   1246.07 o 
   3  19  10     1417.65     1469.41   1053.54 o 
   5  19  10      402.35     -514.45    958.04 o 
 -12  20  10    29868.47    24071.19   2054.71 o 
 -10  20  10     7750.85     8724.04   1263.01 o 
  -8  20  10    52758.20    53536.38   2350.44 o 
  -6  20  10    86752.20    84606.51   2895.69 o 
  -4  20  10    16893.30    16243.59   1583.39 o 
  -2  20  10    22194.40    18879.69   2194.87 o 
   0  20  10    91233.65    87199.88   2131.43 o 
   2  20  10    35949.24    31937.39   1668.10 o 
  -9  21  10     5834.49     6382.84   1238.37 o 
  -7  21  10      487.21     1130.55   1078.18 o 
  -5  21  10     4337.55     4457.51   1130.55 o 
  -3  21  10       28.77     1093.58    970.36 o 
  -1  21  10       28.25     -152.74    775.12 o 
 -27   1  11      815.03     -924.16    924.16 o 
 -25   1  11     1488.83     2372.00    874.87 o 
 -23   1  11      207.33     -782.45    782.45 o 
 -21   1  11      199.03     -776.29    776.29 o 
 -19   1  11     2679.24     2202.57    788.61 o 
 -17   1  11      331.69      911.83    613.02 o 
 -15   1  11     2531.19     2747.82    656.15 o 
 -13   1  11       79.80     1340.03    582.22 o 
 -11   1  11     4771.27     3705.87    665.39 o 
  -9   1  11    12783.45    12993.64    902.59 o 
  -7   1  11     9267.84     9509.57    800.94 o 
  -5   1  11     2799.40     2880.29    585.30 o 
  -3   1  11     7153.03     7476.42    868.71 o 
  -1   1  11    15619.62    15113.62   1866.80 o 
   1   1  11     2264.27     2965.91    520.61 o 
   3   1  11      655.24     1238.37    609.94 o 
   5   1  11       79.71     -385.07    637.67 o 
   7   1  11    24838.97    28590.32   1343.11 o 
   9   1  11    14830.95    16841.21   1222.97 o 
  11   1  11     1849.26      804.02    856.38 o 
  13   1  11     4687.13     4281.92    939.56 o 
  15   1  11    13969.92    12158.82   1355.43 o 
 -26   2  11     1885.50      120.14    881.03 o 
 -24   2  11     4942.06     5018.17    967.28 o 
 -22   2  11    17806.88    15738.38   1343.11 o 
 -20   2  11   194061.72   202624.36   3477.91 o 
 -18   2  11    82525.07    79492.84   2131.72 o 
 -16   2  11     4175.59     3659.66    742.41 o 
 -14   2  11    21803.72    25309.56   1145.95 o 
 -12   2  11   242285.72   237505.09   3065.12 o 
 -10   2  11    77147.75    79998.05   1765.14 o 
  -8   2  11   713393.50   697645.63   4851.82 o 
  -6   2  11    16077.64    15809.23    890.27 o 
  -4   2  11      235.96     1355.43    591.46 o 
  -2   2  11   229676.94   221539.70   1951.70 o 
   0   2  11    29536.10    31773.13    856.79 o 
   2   2  11    20794.12    20455.34   1008.87 o 
   4   2  11     6475.44     7193.02    816.34 o 
   6   2  11    13310.39    13492.68   1102.83 o 
   8   2  11    59220.16    62220.36   1974.61 o 
  10   2  11     2660.47     3120.57    831.74 o 
  12   2  11     5387.84     5726.69    961.12 o 
  14   2  11    17795.79    16884.34   1466.33 o 
  16   2  11     3725.81     4057.05   1130.55 o 
 -25   3  11     1154.29     2294.99    924.16 o 
 -23   3  11     3230.18     2070.11    914.91 o 
 -21   3  11      444.12     -394.31    733.16 o 
 -19   3  11     3571.14     1977.69    816.34 o 
 -17   3  11      633.49     1435.52    656.15 o 
 -15   3  11     3918.71     4078.61    736.24 o 
 -13   3  11     1439.62      745.49    696.20 o 
 -11   3  11     9751.86    10513.82    874.87 o 
  -9   3  11      304.15      967.28    557.57 o 
  -7   3  11     9128.16     9540.37    785.53 o 
  -5   3  11      842.43     1192.16    529.85 o 
  -3   3  11     1326.53     1697.37    763.97 o 
  -1   3  11     4176.04     4117.56    685.42 o 
   1   3  11      209.52      413.60    419.57 o 
   3   3  11      222.33     -557.57    557.57 o 
   5   3  11     1232.14      154.03    717.76 o 
   7   3  11    30319.31    30718.96   1417.04 o 
   9   3  11     4917.57     5443.28    911.83 o 
  11   3  11    22094.76    22275.25   1410.88 o 
  13   3  11     2366.68     3197.58    856.38 o 
  15   3  11    27198.16    28159.04   1700.45 o 
 -26   4  11      785.45     2883.37   1025.81 o 
 -24   4  11     6062.12     4833.34   1090.50 o 
 -22   4  11       60.11     -351.18    662.31 o 
 -20   4  11    48938.63    49072.70   1863.72 o 
 -18   4  11     4531.21     6222.65    859.47 o 
 -16   4  11    72319.54    74610.22   1968.45 o 
 -14   4  11     3491.90     4386.66    723.92 o 
 -12   4  11   170085.31   163902.20   2630.77 o 
 -10   4  11     7651.26     8462.19    850.22 o 
  -8   4  11    55572.50    53219.08   1469.41 o 
  -6   4  11    49492.30    49513.21   1463.25 o 
  -4   4  11   163095.36   171837.63   2701.62 o 
  -2   4  11    19560.01    20553.63   1222.97 o 
   0   4  11     3224.00     3995.19    532.93 o 
   2   4  11     1810.75      606.05    449.81 o 
   4   4  11      552.40     1583.39    631.51 o 
   6   4  11     7585.71     7682.82    865.63 o 
   8   4  11       22.30     2433.61    720.84 o 
  10   4  11    65582.77    65581.21   2125.56 o 
  12   4  11    22702.29    20839.73   1506.37 o 
  14   4  11     2665.83     1423.20    988.85 o 
  16   4  11      369.48      911.83   1056.62 o 
 -25   5  11     2901.31     1832.91   1007.33 o 
 -23   5  11     1202.81     2030.06    918.00 o 
 -21   5  11     1699.31     1996.18    816.34 o 
 -19   5  11      185.99     -717.76    717.76 o 
 -17   5  11       39.59     1290.74    699.28 o 
 -15   5  11     3447.32     3477.91    745.49 o 
 -13   5  11     2183.32     3767.48    690.04 o 
 -11   5  11    22564.96    21480.47   1102.83 o 
  -9   5  11     8097.33     8280.44    779.37 o 
  -7   5  11       59.48     -603.78    616.10 o 
  -5   5  11    50552.17    52559.85   1549.50 o 
  -3   5  11   120325.86   117475.67   2467.50 o 
  -1   5  11     3531.05     3357.25    514.16 o 
   1   5  11     2547.12     3492.59    482.48 o 
   3   5  11       45.82      187.91    683.88 o 
   5   5  11     9330.95    12263.56   1004.25 o 
   7   5  11      616.82     1722.01    745.49 o 
   9   5  11    26748.77    30595.74   1494.05 o 
  11   5  11    23132.58    20516.27   1420.12 o 
  13   5  11     1206.06     2889.53    856.38 o 
  15   5  11     3888.12     5209.16   1072.02 o 
 -26   6  11    34660.22    37801.08   2030.06 o 
 -24   6  11    10816.23    10828.03   1210.64 o 
 -22   6  11     9018.02     9330.90   1096.67 o 
 -20   6  11     1912.97     2492.14    853.30 o 
 -18   6  11    87233.87    88882.27   2335.03 o 
 -16   6  11    57488.23    56274.96   1808.27 o 
 -14   6  11       60.47     -693.12    693.12 o 
 -12   6  11      181.85      526.77    606.86 o 
 -10   6  11    26892.16    28171.37   1201.40 o 
  -8   6  11    10268.85     9558.86    899.51 o 
  -6   6  11      409.34     1484.81    640.75 o 
  -4   6  11   226967.17   229039.83   3382.41 o 
  -2   6  11   310137.38   297947.72  11912.37 o 
   0   6  11    11612.51    12434.56   1001.17 o 
   2   6  11    89324.59    91214.80   1637.29 o 
   4   6  11    43098.48    42283.23   1589.55 o 
   6   6  11    20904.27    22007.24   1275.34 o 
   8   6  11    70373.89    68372.16   2140.96 o 
  10   6  11    60204.14    58055.50   2070.11 o 
  12   6  11     5082.05     4352.78   1007.33 o 
  14   6  11        3.26     -357.34    859.47 o 
 -25   7  11    10390.96    10415.24   1306.14 o 
 -23   7  11     1162.04     1768.22    899.51 o 
 -21   7  11      936.05     -819.42    819.42 o 
 -19   7  11     4391.84     4845.66    930.32 o 
 -17   7  11       71.23      862.55    711.60 o 
 -15   7  11      157.12     -603.78    603.78 o 
 -13   7  11     7532.62     6348.95    844.06 o 
 -11   7  11    17199.43    18809.66   1062.78 o 
  -9   7  11      615.33      674.63    539.09 o 
  -7   7  11      755.96      911.83    677.71 o 
  -5   7  11    10763.06    10030.18   1010.41 o 
  -3   7  11    58965.48    59235.34   1879.12 o 
  -1   7  11    22778.53    23532.18   2308.85 o 
   1   7  11    28216.24    29244.78   1700.45 o 
   3   7  11     5707.60     5270.77    840.98 o 
   5   7  11    67684.38    65020.56   1953.05 o 
   7   7  11      354.09     2113.24    720.84 o 
   9   7  11    16497.04    17084.57   1367.75 o 
  11   7  11      171.62     -813.26    813.26 o 
  13   7  11     4597.65     4491.40   1022.73 o 
  15   7  11      712.13     2834.08   1028.89 o 
 -24   8  11      677.69     1959.21   1050.46 o 
 -22   8  11   132020.95   127897.07   3200.66 o 
 -20   8  11    31260.05    29147.89   1635.76 o 
 -18   8  11     2915.17     5249.21    921.08 o 
 -16   8  11    21580.18    19290.22   1219.89 o 
 -14   8  11    49492.02    48813.94   1691.21 o 
 -12   8  11      489.57     1105.91    646.91 o 
 -10   8  11    17429.94    18362.99   1093.58 o 
  -8   8  11    50033.52    53006.54   1641.92 o 
  -6   8  11   229768.52   233934.78   3407.06 o 
  -4   8  11     2424.62     1531.02    791.69 o 
  -2   8  11    23688.31    23663.75   1193.70 o 
   0   8  11   111079.08   114965.05   6439.83 o 
   2   8  11   146506.80   151189.47   1992.01 o 
   4   8  11    68442.70    67965.54   2045.47 o 
   6   8  11    63323.19    63480.30   2030.06 o 
   8   8  11     8202.07     9817.62   1112.07 o 
  10   8  11     2766.53     3699.71    853.30 o 
  12   8  11     4437.79     4100.17   1022.73 o 
  14   8  11      958.81      452.84    899.51 o 
 -25   9  11     3591.60     3280.75   1050.46 o 
 -23   9  11       47.98     2107.08    924.16 o 
 -21   9  11     4900.61     4562.25   1065.86 o 
 -19   9  11     5688.38     6777.15   1016.57 o 
 -17   9  11     1375.38      874.87    856.38 o 
 -15   9  11    12598.35    14530.82   1207.56 o 
 -13   9  11    25780.13    26529.45   1330.79 o 
 -11   9  11      805.10      397.39    631.51 o 
  -9   9  11      544.64     -412.79    708.52 o 
  -7   9  11     1093.70     -736.24    736.24 o 
  -5   9  11     1093.35     1035.06    779.37 o 
  -3   9  11      313.90     1343.11    791.69 o 
  -1   9  11      485.89     -294.13    981.15 o 
   1   9  11    10347.50     9157.69   1033.51 o 
   3   9  11     3835.38     2516.79    816.34 o 
   5   9  11    70545.18    68544.67   2131.72 o 
   7   9  11    43730.28    45206.65   1783.62 o 
   9   9  11     2361.11     1376.99    893.35 o 
  11   9  11    11497.27    12121.85   1226.05 o 
  13   9  11    22623.62    23726.17   1614.19 o 
 -24  10  11     2579.62     1247.61    982.69 o 
 -22  10  11    39893.41    40733.73   1953.05 o 
 -20  10  11    48760.31    45308.30   1980.78 o 
 -18  10  11     4783.68     6441.37    948.80 o 
 -16  10  11      689.76     -317.29    782.45 o 
 -14  10  11    17243.59    19182.40   1256.85 o 
 -12  10  11    18221.92    20719.59   1235.29 o 
 -10  10  11    11462.68    13387.94   1096.67 o 
  -8  10  11    53378.45    55221.42   1842.15 o 
  -6  10  11    23674.36    27798.62   1454.01 o 
  -4  10  11     1582.25     1601.87    837.90 o 
  -2  10  11     7193.46     7288.52   1102.83 o 
   0  10  11    85706.51    86997.06   1644.48 o 
   2  10  11    12759.76    13142.89   1284.58 o 
   4  10  11     6069.88     6740.18    921.08 o 
   6  10  11    19501.70    20513.19   1389.32 o 
   8  10  11     9316.88     7307.00   1053.54 o 
  10  10  11     1367.18     2898.77    887.19 o 
  12  10  11       20.60      150.95    954.96 o 
 -23  11  11     7673.10     5280.01   1161.36 o 
 -21  11  11     3519.86     4703.96   1062.78 o 
 -19  11  11      281.46     -754.73    754.73 o 
 -17  11  11     2415.45     3330.04    871.79 o 
 -15  11  11    29019.80    27715.45   1521.78 o 
 -13  11  11    26547.04    26661.91   1447.84 o 
 -11  11  11      177.57     1959.21    751.65 o 
  -9  11  11     2855.87     5711.29    862.55 o 
  -7  11  11    20221.79    21924.07   1358.51 o 
  -5  11  11    16334.74    15609.00   1330.79 o 
  -3  11  11     3176.40     3166.78    908.75 o 
  -1  11  11      486.26      204.11    559.11 o 
   1  11  11     9944.35     9686.54    765.38 o 
   3  11  11     2120.50     2683.13    813.26 o 
   5  11  11     5108.63     1660.40    998.09 o 
   7  11  11    19256.95    19065.35   1478.65 o 
   9  11  11     3012.53     2951.14    927.24 o 
  11  11  11      186.36     -104.74   1072.02 o 
  13  11  11     4269.23     2051.63   1173.68 o 
 -22  12  11    23766.89    22712.68   1574.15 o 
 -20  12  11      466.41     1053.54    813.26 o 
 -18  12  11     5825.01     5538.78    979.61 o 
 -16  12  11    79732.45    82135.94   2464.42 o 
 -14  12  11     1308.72     2008.50    905.67 o 
 -12  12  11    55492.33    48752.32   1965.37 o 
 -10  12  11     2488.85     2202.57    800.94 o 
  -8  12  11     2915.15     2652.33    877.95 o 
  -6  12  11   213005.05   222392.06   3792.12 o 
  -4  12  11    57544.09    55859.09   2039.30 o 
  -2  12  11      705.91     1307.65    605.51 o 
   0  12  11    10057.85     8459.92   2258.02 o 
   2  12  11    23568.48    23153.39   1384.70 o 
   4  12  11    23048.99    19767.70   1509.46 o 
   6  12  11    16735.16    21055.36   1441.68 o 
   8  12  11      809.43     1694.29    881.03 o 
  10  12  11     9966.14    12121.85   1241.45 o 
  12  12  11    21442.93    20731.91   1731.25 o 
 -21  13  11     1025.23     1318.46    890.27 o 
 -19  13  11      127.63      717.76    810.18 o 
 -17  13  11     9654.19     8785.65   1170.60 o 
 -15  13  11    16055.64    15436.49   1318.46 o 
 -13  13  11     3344.70     3659.66    911.83 o 
 -11  13  11    11726.71    10821.87   1207.56 o 
  -9  13  11     4653.42     5387.83    985.77 o 
  -7  13  11    31972.13    32043.58   1694.29 o 
  -5  13  11    66925.21    67170.77   2267.26 o 
  -3  13  11    17978.47    21702.27   1558.74 o 
  -1  13  11     8856.30     9157.97   1478.65 o 
   1  13  11    36275.41    36628.98   2804.81 o 
   3  13  11    18173.91    19647.56   1531.02 o 
   5  13  11     1959.43     1614.19    951.88 o 
   7  13  11      625.79      529.85    847.14 o 
   9  13  11      736.75     -572.98    890.27 o 
  11  13  11     3329.85     2221.06   1158.28 o 
 -20  14  11      430.56     -776.29    776.29 o 
 -18  14  11     1365.71     3887.62    908.75 o 
 -16  14  11     5784.41     6484.50   1081.26 o 
 -14  14  11      938.49     1953.05    933.40 o 
 -12  14  11     1235.45      440.51    850.22 o 
 -10  14  11       76.53      600.70    813.26 o 
  -8  14  11     6313.75     7233.06   1090.50 o 
  -6  14  11    43029.11    43419.95   1940.73 o 
  -4  14  11      858.95     2519.87    958.04 o 
  -2  14  11     5852.88     7246.15   1227.59 o 
   0  14  11    34111.69    32281.91   2529.11 o 
   2  14  11     7491.67     7931.98   1145.95 o 
   4  14  11    27267.57    27157.88   1675.80 o 
   6  14  11    11383.69     8992.04   1259.93 o 
   8  14  11       27.58     1182.92    800.94 o 
  10  14  11     4312.09     3887.62   1090.50 o 
 -19  15  11     1674.60     -995.01    995.01 o 
 -17  15  11    18653.54    15150.00   1463.25 o 
 -15  15  11     6247.49     5662.00   1090.50 o 
 -13  15  11      518.54     1897.60    874.87 o 
 -11  15  11    10628.13    12285.12   1296.90 o 
  -9  15  11     3581.50     4180.27    982.69 o 
  -7  15  11     1236.46     1543.34    927.24 o 
  -5  15  11    18267.15    18196.64   1500.21 o 
  -3  15  11     8892.45    10236.57   1238.37 o 
  -1  15  11      406.82     -911.83    911.83 o 
   1  15  11    13276.44    14396.54    986.53 o 
   3  15  11    47829.13    45835.07   2067.03 o 
   5  15  11     3550.46     5323.14   1078.18 o 
   7  15  11      308.30     1879.12    877.95 o 
   9  15  11    21744.99    21307.96   1725.09 o 
 -18  16  11    42754.26    39239.68   2159.45 o 
 -16  16  11    92662.85    96592.82   3040.47 o 
 -14  16  11     8095.82     8514.56   1192.16 o 
 -12  16  11    20621.45    21794.69   1666.56 o 
 -10  16  11      988.25      924.16    924.16 o 
  -8  16  11     2358.13     2415.13    954.96 o 
  -6  16  11    26225.59    25583.73   1734.33 o 
  -4  16  11    78734.94    81541.40   2627.68 o 
  -2  16  11    14703.54    13632.34    990.97 o 
   0  16  11      688.70     -654.24    654.24 o 
   2  16  11     2991.52     2932.48    740.52 o 
   4  16  11      162.73     -961.12    961.12 o 
   6  16  11      704.41      566.82    911.83 o 
   8  16  11      713.20     -548.33    954.96 o 
 -17  17  11    12367.36    14706.41   1469.41 o 
 -15  17  11    12658.37    14382.95   1478.65 o 
 -13  17  11     7020.05     9029.01   1210.64 o 
 -11  17  11     3880.69     1999.26   1072.02 o 
  -9  17  11    15227.75    17922.47   1552.58 o 
  -7  17  11     6934.58     7226.90   1152.11 o 
  -5  17  11     4093.01     4845.66   1084.34 o 
  -3  17  11     5456.47     8382.10   1130.55 o 
  -1  17  11      472.98    -1070.48   1070.48 o 
   1  17  11     4751.64     2011.28    767.81 o 
   3  17  11    16671.57    11989.39   1426.28 o 
   5  17  11     6547.57     2606.12   1127.47 o 
   7  17  11      674.09      -83.17   1035.06 o 
 -16  18  11    62667.37    65060.61   2646.17 o 
 -14  18  11     4235.48     6062.47   1238.37 o 
 -12  18  11    18818.04    18171.99   1681.96 o 
 -10  18  11     8338.70    12186.54   1284.58 o 
  -8  18  11    66039.60    66037.13   2566.07 o 
  -6  18  11     2984.51     1722.01   1139.79 o 
  -4  18  11    17475.58    19743.06   1611.11 o 
  -2  18  11      264.21      636.53   1413.96 o 
   0  18  11       78.69     -988.85    988.85 o 
   2  18  11      270.74     1246.75    705.97 o 
   4  18  11      393.16     2485.98    942.64 o 
   6  18  11     8525.80     9685.16   1290.74 o 
 -15  19  11    11280.46    14207.36   1490.97 o 
 -13  19  11     7518.59     7759.83   1318.46 o 
 -11  19  11      427.73     1820.59    951.88 o 
  -9  19  11    21628.09    20892.09   1823.67 o 
  -7  19  11    56767.22    56937.27   2415.13 o 
  -5  19  11    13039.84    12679.42   1404.72 o 
  -3  19  11     4976.29     4146.38   1155.20 o 
  -1  19  11    33976.33    35912.75   3015.83 o 
   1  19  11    21987.18    22015.07   1771.30 o 
   3  19  11     1662.58     1777.46   1025.81 o 
 -12  20  11     3031.24     4435.95   1139.79 o 
 -10  20  11    13037.61    12676.34   1463.25 o 
  -8  20  11    49774.04    48912.52   2378.16 o 
  -6  20  11    23512.85    26233.72   1965.37 o 
  -4  20  11     1732.73     2285.75   1047.38 o 
  -2  20  11     2433.21     3486.50   1335.41 o 
   0  20  11    10048.60    10173.11   1082.80 o 
  -7  21  11    43995.36    43866.62   2301.15 o 
  -5  21  11     8316.95     8757.92   1367.75 o 
  -3  21  11     4198.46     4833.34   1192.16 o 
 -26   0  12     5022.22     5649.68   1038.14 o 
 -24   0  12     9446.35    11243.90   1164.44 o 
 -22   0  12   402188.09   400095.03   5129.07 o 
 -20   0  12   345635.13   352494.81   4553.01 o 
 -18   0  12    12236.17    11462.62   1019.65 o 
 -16   0  12     9783.49     9392.51    874.87 o 
 -14   0  12   152520.09   154823.91   2630.77 o 
 -12   0  12    51312.14    52818.62   1537.18 o 
 -10   0  12     5324.96     4442.11    693.12 o 
  -8   0  12    37943.73    38093.73   1275.34 o 
  -6   0  12    29916.54    28581.07   1149.03 o 
  -4   0  12   126608.79   124317.51   2341.20 o 
  -2   0  12   657080.44   655496.94  25115.48 o 
   0   0  12   273860.75   280178.00  11997.08 o 
   2   0  12     2184.90     1319.84    482.04 o 
   4   0  12   228188.41   220260.34   3268.43 o 
   6   0  12   699937.50   672573.25   5954.65 o 
   8   0  12    71799.03    68227.38   2128.64 o 
  10   0  12     1632.00     1247.61    816.34 o 
  12   0  12    44749.88    47021.07   1968.45 o 
  14   0  12    51062.43    50511.30   2162.53 o 
 -25   1  12     6708.94     6928.09   1050.46 o 
 -23   1  12    42293.09    42828.48   1906.84 o 
 -21   1  12    45476.17    43789.61   1799.02 o 
 -19   1  12     9319.29     7116.00    998.09 o 
 -17   1  12    32563.16    32918.45   1444.76 o 
 -15   1  12    41253.49    41161.92   1524.86 o 
 -13   1  12    21636.25    20956.79   1121.31 o 
 -11   1  12    12268.10    12214.27    939.56 o 
  -9   1  12    46232.23    46518.95   1407.80 o 
  -7   1  12    69091.33    67682.13   1623.43 o 
  -5   1  12    17074.99    18809.66    954.96 o 
  -3   1  12    11849.19    12084.88   1041.22 o 
  -1   1  12    25616.70    24451.96   1655.78 o 
   1   1  12     1886.08     1608.50    462.78 o 
   3   1  12     1896.51     1524.86    702.36 o 
   5   1  12   141046.36   136919.94   2683.13 o 
   7   1  12   106041.14   101456.97   2470.58 o 
   9   1  12     1206.52     1050.46    730.08 o 
  11   1  12      403.30     -751.65    751.65 o 
  13   1  12    45500.20    45400.72   2079.35 o 
  15   1  12    18841.03    18754.21   1709.69 o 
 -26   2  12      635.11     1484.81    874.87 o 
 -24   2  12      667.00     1361.59    819.42 o 
 -22   2  12   122042.96   119280.86   2935.74 o 
 -20   2  12   167368.28   168596.92   3299.24 o 
 -18   2  12    18239.69    18070.34   1182.92 o 
 -16   2  12    24739.61    23073.10   1244.53 o 
 -14   2  12   106032.40   111182.17   2273.42 o 
 -12   2  12   306982.97   305159.50   3551.84 o 
 -10   2  12   440977.31   449103.03   4143.30 o 
  -8   2  12   181472.09   171406.34   2556.83 o 
  -6   2  12    44233.58    42535.84   1321.54 o 
  -4   2  12   279063.91   275361.63   3216.06 o 
  -2   2  12   392705.50   388041.63  13329.42 o 
   0   2  12    96709.69    97836.43   1445.96 o 
   2   2  12     2480.36     3103.30    771.67 o 
   4   2  12   101008.80    99377.62   2230.30 o 
   6   2  12   194330.75   191497.52   3212.98 o 
   8   2  12    46195.26    46124.64   1811.35 o 
  10   2  12     1172.83     1752.82    782.45 o 
  12   2  12    22149.38    21274.08   1481.73 o 
  14   2  12    51045.91    51266.03   2196.41 o 
 -25   3  12    30845.79    29104.77   1792.86 o 
 -23   3  12    34223.84    38149.17   1814.43 o 
 -21   3  12    25521.35    22235.20   1432.44 o 
 -19   3  12    35827.77    35490.68   1574.15 o 
 -17   3  12    27663.01    27170.20   1364.67 o 
 -15   3  12    24837.10    26455.51   1244.53 o 
 -13   3  12      358.35     -606.86    606.86 o 
 -11   3  12      233.18      341.94    634.59 o 
  -9   3  12      767.29      271.09    662.31 o 
  -7   3  12      123.31      853.30    609.94 o 
  -5   3  12     4461.11     5162.95    696.20 o 
  -3   3  12    15020.91    16511.59   1176.76 o 
  -1   3  12      133.54     -354.26    420.40 o 
   1   3  12    12471.62    12371.24    785.53 o 
   3   3  12     2594.18     1962.29    868.71 o 
   5   3  12      361.84     -335.78    649.99 o 
   7   3  12     6816.40     6475.26    884.11 o 
   9   3  12      791.81     1564.90    807.10 o 
  11   3  12     3142.67     3049.72   1025.81 o 
  13   3  12    16871.33    17586.70   1494.05 o 
  15   3  12    55132.17    51832.85   2338.12 o 
 -26   4  12     1257.30     2378.16    998.09 o 
 -24   4  12      718.35     2248.78    881.03 o 
 -22   4  12     1359.49     1259.93    794.77 o 
 -20   4  12    37567.21    37101.80   1663.48 o 
 -18   4  12    65974.53    66523.85   2002.34 o 
 -16   4  12     5954.89     6891.13    871.79 o 
 -14   4  12    11162.49    11715.22    945.72 o 
 -12   4  12   650048.69   651524.06   5239.97 o 
 -10   4  12   879548.06   840310.75   5840.67 o 
  -8   4  12    50906.79    53930.69   1534.10 o 
  -6   4  12   226003.27   229615.89   3015.83 o 
  -4   4  12   498589.25   500905.06   4864.14 o 
  -2   4  12   120955.44   126590.58   3614.99 o 
   0   4  12     2438.99     3244.05   1246.07 o 
   2   4  12    49182.64    49351.13   1148.21 o 
   4   4  12    16550.43    16668.70   1136.71 o 
   6   4  12     5449.99     7790.64    902.59 o 
   8   4  12    36223.59    34156.82   1555.66 o 
  10   4  12    21457.56    25876.38   1475.57 o 
  12   4  12     7770.17     7913.86   1078.18 o 
  14   4  12    42312.52    40909.32   2116.32 o 
 -25   5  12    49368.69    47791.20   2131.72 o 
 -23   5  12    17999.18    15291.71   1438.60 o 
 -21   5  12    12080.86    11878.49   1149.03 o 
 -19   5  12    44257.29    47926.75   1795.94 o 
 -17   5  12    38398.06    40847.71   1577.23 o 
 -15   5  12     6596.35     6807.95    871.79 o 
 -13   5  12    15925.59    16545.48   1133.63 o 
 -11   5  12    12439.77    11798.40    991.93 o 
  -9   5  12     4260.67     4485.24    727.00 o 
  -7   5  12    12950.20    14213.52    921.08 o 
  -5   5  12     4303.31     3354.69    763.97 o 
  -3   5  12    10532.88     9133.75    995.01 o 
  -1   5  12     4710.58     5246.72   2388.94 o 
   1   5  12     2418.78     1462.04    520.48 o 
   3   5  12    11737.43    14074.90   1105.91 o 
   5   5  12      216.72      693.12    662.31 o 
   7   5  12      692.33     -696.20    745.49 o 
   9   5  12    14927.37    14435.32   1266.09 o 
  11   5  12     3889.43      828.66    887.19 o 
  13   5  12     3041.29     2658.49   1010.41 o 
 -26   6  12    40922.43    32262.30   2030.06 o 
 -24   6  12    87851.35    86220.71   2778.63 o 
 -22   6  12    18140.74    17441.91   1497.13 o 
 -20   6  12    36632.86    36904.64   1718.93 o 
 -18   6  12   190662.27   182748.83   3305.40 o 
 -16   6  12    23584.56    22038.05   1266.09 o 
 -14   6  12     5266.02     5535.70    794.77 o 
 -12   6  12   133597.97   132111.22   2507.54 o 
 -10   6  12   121338.56   121304.76   2375.08 o 
  -8   6  12     8882.78     8844.18    862.55 o 
  -6   6  12    84871.64    86226.87   2067.03 o 
  -4   6  12   352017.72   365282.03   4516.04 o 
  -2   6  12    85792.71    84154.67   2094.76 o 
   0   6  12    51064.53    52891.61   3234.55 o 
   2   6  12   279669.97   275613.44   9765.26 o 
   4   6  12   118974.48   119998.63   2593.80 o 
   6   6  12    54330.07    56315.01   1913.00 o 
   8   6  12   121395.75   125038.35   2877.21 o 
  10   6  12    79177.07    78654.95   2430.53 o 
  12   6  12    14210.16    14145.75   1299.98 o 
  14   6  12    21819.80    19126.96   1666.56 o 
 -25   7  12    24212.07    24028.06   1820.59 o 
 -23   7  12     5237.21     6062.47   1075.10 o 
 -21   7  12    15369.57    14490.77   1370.83 o 
 -19   7  12    33937.02    33423.65   1645.00 o 
 -17   7  12     9026.38     9885.39   1053.54 o 
 -15   7  12     4943.57     4497.56    791.69 o 
 -13   7  12    47448.98    47778.88   1608.03 o 
 -11   7  12    38739.52    37394.45   1466.33 o 
  -9   7  12    22423.87    22663.39   1176.76 o 
  -7   7  12    58393.52    57790.58   1762.06 o 
  -5   7  12      560.19      348.10    723.92 o 
  -3   7  12      411.70     1617.27    760.89 o 
  -1   7  12     1346.70     1419.05    507.52 o 
   1   7  12    10771.88     9967.16   2258.02 o 
   3   7  12    71561.98    69632.09   2017.74 o 
   5   7  12    48645.35    52827.86   1854.47 o 
   7   7  12    16081.64    16548.56   1333.87 o 
   9   7  12    38843.98    39523.09   1860.63 o 
  11   7  12    27967.47    27573.75   1681.96 o 
  13   7  12     7731.28     8181.86   1167.52 o 
 -24   8  12    90267.07    81584.52   2753.99 o 
 -22   8  12    89355.88    83057.01   2652.33 o 
 -20   8  12    23705.63    23473.57   1524.86 o 
 -18   8  12    73287.43    73146.98   2224.14 o 
 -16   8  12   166892.05   166234.16   3120.57 o 
 -14   8  12    39162.30    36254.65   1521.78 o 
 -12   8  12     2025.06     2535.27    730.08 o 
 -10   8  12     8544.03     7270.03    834.82 o 
  -8   8  12    52667.59    55397.01   1808.27 o 
  -6   8  12    46843.89    50711.54   1792.86 o 
  -4   8  12    37018.48    40511.93   1740.49 o 
  -2   8  12    45730.92    42280.19   1206.66 o 
   0   8  12   192890.25   189948.77   6398.24 o 
   2   8  12   250253.63   250744.42   7146.80 o 
   4   8  12   134929.80   123257.81   2744.74 o 
   6   8  12   126194.22   132705.77   2957.30 o 
   8   8  12    97799.84   101151.98   2676.97 o 
  10   8  12    53247.62    57380.87   2165.61 o 
  12   8  12    29912.22    30595.74   1780.54 o 
 -23   9  12    13085.72    12799.57   1355.43 o 
 -21   9  12    30861.89    32376.28   1728.17 o 
 -19   9  12    25605.01    23658.40   1417.04 o 
 -17   9  12     6924.68     6466.01   1007.33 o 
 -15   9  12     9052.18     9423.31   1056.62 o 
 -13   9  12    22532.81    17940.96   1238.37 o 
 -11   9  12    11185.47    11678.26   1102.83 o 
  -9   9  12     4063.67     5101.34    834.82 o 
  -7   9  12      131.64     1321.54    794.77 o 
  -5   9  12    12199.04    10942.01   1087.42 o 
  -3   9  12     2211.86     1075.10    828.66 o 
  -1   9  12     3171.40     2897.17    601.09 o 
   1   9  12      527.89       96.59    830.20 o 
   3   9  12     9497.94     9075.21   1016.57 o 
   5   9  12    12908.08    13877.75   1253.77 o 
   7   9  12     2633.47     -819.42    819.42 o 
   9   9  12     2232.51      184.83    942.64 o 
  11   9  12    26859.75    27718.53   1725.09 o 
  13   9  12    27374.07    29856.41   1851.39 o 
 -24  10  12      687.40     2778.63    954.96 o 
 -22  10  12    13467.23    14361.39   1373.91 o 
 -20  10  12     1103.19      385.07    834.82 o 
 -18  10  12     5121.01     2957.30    908.75 o 
 -16  10  12   243025.22   235558.20   3896.86 o 
 -14  10  12   211305.22   206567.42   3536.44 o 
 -12  10  12    10574.59     7895.38   1001.17 o 
 -10  10  12   114785.24   115578.07   2646.17 o 
  -8  10  12   516691.28   514548.69   5393.99 o 
  -6  10  12   158533.89   167167.55   3234.55 o 
  -4  10  12     4122.11     4020.08    896.43 o 
  -2  10  12    42498.01    40413.64   2250.32 o 
   0  10  12   151871.98   156705.38   6439.82 o 
   2  10  12    39602.57    35874.26   3246.87 o 
   4  10  12    16391.66    15664.45   1352.35 o 
   6  10  12    22312.48    24844.40   1490.97 o 
   8  10  12     9496.05     8890.38   1130.55 o 
  10  10  12    19807.58    22651.07   1564.90 o 
  12  10  12    54732.07    53527.13   2412.05 o 
 -23  11  12    27970.40    28380.84   1817.51 o 
 -21  11  12    28512.59    27453.61   1700.45 o 
 -19  11  12    16401.61    13415.67   1293.82 o 
 -17  11  12    30236.25    32761.34   1641.92 o 
 -15  11  12    14069.03    12793.40   1303.06 o 
 -13  11  12      605.34      520.61    822.50 o 
 -11  11  12     6041.85     4950.40    914.91 o 
  -9  11  12      629.73     2729.34    819.42 o 
  -7  11  12    45745.68    45197.41   1845.23 o 
  -5  11  12     5691.39     6952.74   1022.73 o 
  -3  11  12    11230.76    11856.93   1142.87 o 
  -1  11  12       82.51     -556.54   1845.23 o 
   1  11  12     8702.74     8880.78    806.94 o 
   3  11  12     2952.06     3785.96    936.48 o 
   5  11  12     4837.99     4901.11    988.85 o 
   7  11  12     1578.82     2550.67    887.19 o 
   9  11  12      175.49     -668.47    794.77 o 
  11  11  12    17153.58    17623.66   1635.76 o 
 -22  12  12      792.33     1084.34    939.56 o 
 -20  12  12     1003.14     2048.55    927.24 o 
 -18  12  12    28689.76    28346.96   1669.64 o 
 -16  12  12   234183.19   233799.23   4078.61 o 
 -14  12  12   173692.47   178962.88   3462.51 o 
 -12  12  12    18644.96    17934.79   1367.75 o 
 -10  12  12    57485.31    61333.18   2067.03 o 
  -8  12  12   364091.41   367644.78   4925.75 o 
  -6  12  12   169822.08   173039.03   3496.39 o 
  -4  12  12    38256.41    41768.79   1839.07 o 
  -2  12  12    47203.98    43398.72   2701.62 o 
   0  12  12   107520.52   109044.18   2062.41 o 
   2  12  12    78394.19    78832.73   1746.86 o 
   4  12  12    31011.12    29545.28   1669.64 o 
   6  12  12     3952.47     3588.81    930.32 o 
   8  12  12     6054.35     6487.58   1093.58 o 
  10  12  12    54376.04    53761.26   2279.59 o 
 -21  13  12     9805.59     8757.92   1244.53 o 
 -19  13  12    13095.44    12935.11   1330.79 o 
 -17  13  12    44349.73    41734.90   1986.94 o 
 -15  13  12    15314.94    16979.83   1478.65 o 
 -13  13  12     6494.43     4968.88   1050.46 o 
 -11  13  12    34394.89    35774.09   1725.09 o 
  -9  13  12    15743.91    17284.80   1413.96 o 
  -7  13  12     3344.94     5541.86   1001.17 o 
  -5  13  12      382.07     2267.26    908.75 o 
  -3  13  12    22761.78    23550.58   1546.42 o 
  -1  13  12      613.65     1759.04    647.81 o 
   1  13  12    39642.19    35512.94   4003.14 o 
   3  13  12    13499.05    11961.66   1290.74 o 
   5  13  12      519.34      782.45    868.71 o 
   7  13  12     2043.23     -717.76    954.96 o 
   9  13  12    21382.06    18187.40   1675.80 o 
 -20  14  12    15564.63    15310.19   1531.02 o 
 -18  14  12   107135.86   100039.92   2911.09 o 
 -16  14  12   104593.68   101959.09   2917.25 o 
 -14  14  12    10872.96    10313.58   1182.92 o 
 -12  14  12     1553.04     2981.94   1044.30 o 
 -10  14  12     2557.29     2908.01    991.93 o 
  -8  14  12     4750.78     4050.89   1016.57 o 
  -6  14  12    75738.70    79760.86   2532.19 o 
  -4  14  12    50267.46    52870.98   2242.62 o 
  -2  14  12     9380.63     7570.55    820.01 o 
   0  14  12    62972.45    63241.35   6010.10 o 
   2  14  12   275004.47   261737.00   9618.93 o 
   4  14  12   122743.50   121893.14   3225.31 o 
   6  14  12     9738.72     9201.52   1186.00 o 
   8  14  12    47193.95    48376.50   2190.25 o 
 -19  15  12     9477.37     9537.29   1330.79 o 
 -17  15  12     7102.32     7692.06   1229.13 o 
 -15  15  12    12353.49    13957.84   1343.11 o 
 -13  15  12    16215.19    14823.47   1417.04 o 
 -11  15  12    18749.90    23652.24   1534.10 o 
  -9  15  12    11581.36    10917.37   1315.38 o 
  -7  15  12     6204.78     5655.84   1118.23 o 
  -5  15  12     4123.06     3000.43   1016.57 o 
  -3  15  12     8820.20     9669.76   1210.64 o 
  -1  15  12      490.59      737.21   1024.27 o 
   1  15  12    28361.68    30391.45   1288.86 o 
   3  15  12    37772.86    33913.45   1953.05 o 
   5  15  12      340.69      314.21    905.67 o 
   7  15  12     6262.33     5357.03   1213.73 o 
 -18  16  12    80287.86    80786.66   2886.45 o 
 -16  16  12    79906.68    84501.77   2849.48 o 
 -14  16  12     9317.52     9044.41   1253.77 o 
 -12  16  12    34095.17    36325.50   1922.25 o 
 -10  16  12    69154.59    69696.79   2572.24 o 
  -8  16  12    24980.53    21455.83   1758.98 o 
  -6  16  12    94564.80   102156.24   2957.30 o 
  -4  16  12    97832.32   100945.59   2960.38 o 
  -2  16  12     6481.44     5593.66    787.44 o 
   0  16  12    39795.59    38210.11   1401.61 o 
   2  16  12   154041.83   142226.47   4106.34 o 
   4  16  12    27433.51    22814.34   1839.07 o 
   6  16  12     1704.35     1663.48    967.28 o 
 -17  17  12      554.33     2150.20   1031.97 o 
 -15  17  12     2883.75     3678.14   1189.08 o 
 -13  17  12    20443.29    18520.09   1604.95 o 
 -11  17  12      154.31     -961.12    961.12 o 
  -9  17  12    11106.42    10615.48   1404.72 o 
  -7  17  12     3107.77     4118.66   1053.54 o 
  -5  17  12     3351.73     6539.95   1078.18 o 
  -3  17  12     1318.18      850.22   1016.57 o 
  -1  17  12      168.07     2366.71    657.02 o 
   1  17  12      803.31      725.35   1127.47 o 
   3  17  12      119.36     2322.71    985.77 o 
   5  17  12     3897.43     3342.37   1179.84 o 
 -16  18  12    47095.75    50751.59   2476.74 o 
 -14  18  12    62094.81    57963.09   2547.59 o 
 -12  18  12    50314.62    49778.14   2362.76 o 
 -10  18  12    94671.85    89914.25   3003.51 o 
  -8  18  12   158700.58   154706.86   3847.57 o 
  -6  18  12   121957.38   125987.16   3410.14 o 
  -4  18  12    60211.24    58610.00   2473.66 o 
  -2  18  12    28090.91    27885.17   2238.00 o 
   0  18  12    33319.66    32370.56   1365.68 o 
   2  18  12     6454.14     7089.20    872.39 o 
   4  18  12     3610.46     3847.57   1090.50 o 
 -13  19  12    13322.07    15029.86   1537.18 o 
 -11  19  12      151.25     1845.23   1041.22 o 
  -9  19  12     6118.83     6903.45   1244.53 o 
  -7  19  12     1568.21     2784.79   1068.94 o 
  -5  19  12     3807.42     1913.00   1093.58 o 
  -3  19  12     3328.78     2168.69   1182.92 o 
  -1  19  12     4351.82     4531.98   1571.07 o 
   1  19  12      598.89     1293.40   1190.62 o 
 -10  20  12    14188.83    13748.37   1555.66 o 
  -8  20  12    56305.45    56194.87   2553.75 o 
  -6  20  12    28238.88    31116.34   1956.13 o 
  -4  20  12    21243.48    19108.47   1829.83 o 
  -2  20  12    65116.24    66051.19   7993.95 o 
 -25   1  13      123.25     -800.94    800.94 o 
 -23   1  13       38.63      730.08    868.71 o 
 -21   1  13       83.79      437.43    807.10 o 
 -19   1  13      527.87       70.85    745.49 o 
 -17   1  13     3525.91     3080.52    745.49 o 
 -15   1  13    10033.02    10344.39    945.72 o 
 -13   1  13     4236.69     3647.34    748.57 o 
 -11   1  13     6414.84     6201.09    794.77 o 
  -9   1  13     4065.89     3256.11    683.88 o 
  -7   1  13     6097.73     5252.29    723.92 o 
  -5   1  13     2548.28     1324.62    653.07 o 
  -3   1  13    16472.48    17725.32   1176.76 o 
  -1   1  13      480.31        0.00    439.75 o 
   1   1  13     2820.82     2428.46    596.08 o 
   3   1  13    16089.51    17210.87   1124.39 o 
   5   1  13     2075.07      948.80    797.85 o 
   7   1  13        6.01     1601.87    748.57 o 
   9   1  13      300.25     -505.21    788.61 o 
  11   1  13     2587.39      914.91    954.96 o 
  13   1  13    15769.02    13277.05   1420.12 o 
 -26   2  13      319.09     -859.47    859.47 o 
 -24   2  13    22033.12    23954.13   1546.42 o 
 -22   2  13       83.52      948.80    822.50 o 
 -20   2  13    16169.43    15433.41   1272.26 o 
 -18   2  13     1257.97      918.00    825.58 o 
 -16   2  13    12673.73    13387.94   1105.91 o 
 -14   2  13   285047.13   285022.13   3708.95 o 
 -12   2  13    21706.05    22404.63   1133.63 o 
 -10   2  13    35939.00    39985.16   1410.88 o 
  -8   2  13   133885.97   130777.36   2338.12 o 
  -6   2  13    98885.55    94883.13   2008.50 o 
  -4   2  13   140141.36   142951.58   2455.18 o 
  -2   2  13    53780.91    56562.49   1153.37 o 
   0   2  13    12782.21    12813.50    722.07 o 
   2   2  13    20737.27    22395.66    852.32 o 
   4   2  13    80709.49    79391.19   2113.24 o 
   6   2  13       30.23      717.76    745.49 o 
   8   2  13     2269.19     1413.96    773.21 o 
  10   2  13      191.69     1112.07    837.90 o 
  12   2  13     9551.67     9263.13   1179.84 o 
  14   2  13     7278.10     7196.10   1229.13 o 
 -25   3  13      599.63     -560.65    850.22 o 
 -23   3  13     1216.85      227.96    822.50 o 
 -21   3  13     3992.37     1601.87    871.79 o 
 -19   3  13        8.41     -138.62    702.36 o 
 -17   3  13     5297.37     5261.53    856.38 o 
 -15   3  13     7876.07     9367.86    930.32 o 
 -13   3  13     8153.66     9746.77    918.00 o 
 -11   3  13     1603.93     2156.36    662.31 o 
  -9   3  13      138.57     1253.77    619.18 o 
  -7   3  13    23557.64    24219.06   1149.03 o 
  -5   3  13     1512.99     1447.84    711.60 o 
  -3   3  13    45110.88    47131.97   1657.32 o 
  -1   3  13     3576.08     3936.53    509.21 o 
   1   3  13     3626.95     3832.94    533.66 o 
   3   3  13     9028.87     8844.18    927.24 o 
   5   3  13     5462.30     5329.30    834.82 o 
   7   3  13       55.00     -446.68    686.96 o 
   9   3  13     1732.73     2988.11    825.58 o 
  11   3  13     2279.11     2975.78    837.90 o 
  13   3  13    22946.42    27493.65   1762.06 o 
 -26   4  13    28911.04    27046.98   1799.02 o 
 -24   4  13     7018.76     8428.31   1145.95 o 
 -22   4  13      681.62     2230.30    850.22 o 
 -20   4  13     3558.05     1475.57    884.11 o 
 -18   4  13     8198.37     8813.37   1007.33 o 
 -16   4  13     2022.62     1758.98    702.36 o 
 -14   4  13      477.18       21.56    659.23 o 
 -12   4  13   196456.13   196879.19   3031.23 o 
 -10   4  13   201978.97   196259.97   2951.14 o 
  -8   4  13    33838.38    37385.21   1392.40 o 
  -6   4  13   102984.79   107371.56   2208.73 o 
  -4   4  13    22004.81    21924.07   1358.51 o 
  -2   4  13     9940.76    11248.09   1115.15 o 
   0   4  13     8309.39     9061.92    634.96 o 
   2   4  13    23121.24    25013.25   1159.82 o 
   4   4  13      958.38      603.78    723.92 o 
   6   4  13     1989.98     2088.59    840.98 o 
   8   4  13     6287.18     8163.38    985.77 o 
  10   4  13      436.91     1552.58    837.90 o 
  12   4  13     2167.89     2285.75    982.69 o 
 -25   5  13      607.47     -868.71    945.72 o 
 -23   5  13      980.02      542.17    865.63 o 
 -21   5  13       21.29     -110.90    708.52 o 
 -19   5  13      147.58     -770.13    770.13 o 
 -17   5  13      386.02     -686.96    686.96 o 
 -15   5  13      143.17     -622.27    622.27 o 
 -13   5  13      807.18     1792.86    683.88 o 
 -11   5  13     6446.61     7593.48    881.03 o 
  -9   5  13     1074.03      -27.72    659.23 o 
  -7   5  13    22824.62    21834.73   1173.68 o 
  -5   5  13    35812.30    37425.25   1537.18 o 
  -3   5  13     7299.51     6626.20    967.28 o 
  -1   5  13       59.01     -256.37    437.68 o 
   1   5  13    72904.53    75360.06   1446.36 o 
   3   5  13    79023.87    79187.88   2193.33 o 
   5   5  13     1495.73      252.60    788.61 o 
   7   5  13     3354.49     4285.00    877.95 o 
   9   5  13      538.77     -844.06    844.06 o 
  11   5  13     2853.00     2898.77    982.69 o 
  13   5  13      439.33     1811.35    991.93 o 
 -24   6  13   122043.32   117620.46   3246.87 o 
 -22   6  13      863.27     -770.13    770.13 o 
 -20   6  13    73024.44    69391.82   2307.31 o 
 -18   6  13      901.96     2538.35    788.61 o 
 -16   6  13    30614.15    30518.72   1475.57 o 
 -14   6  13    75649.77    76818.95   2094.75 o 
 -12   6  13   273806.72   261024.89   3585.73 o 
 -10   6  13    53155.75    53431.64   1709.69 o 
  -8   6  13       32.12      301.89    677.71 o 
  -6   6  13    25291.26    27256.45   1340.03 o 
  -4   6  13    52397.39    55544.88   1980.78 o 
  -2   6  13     3463.67     3408.48    589.07 o 
   0   6  13      133.13     -388.18    759.35 o 
   2   6  13   110001.85   110601.20   1940.73 o 
   4   6  13    75252.64    73125.41   2162.53 o 
   6   6  13    23098.88    23094.67   1392.40 o 
   8   6  13    16921.96    18005.65   1454.01 o 
  10   6  13     5361.45     5692.80   1108.99 o 
  12   6  13      906.80      274.17    911.83 o 
 -25   7  13       18.89     -970.36    970.36 o 
 -23   7  13      250.85      961.12    850.22 o 
 -21   7  13     7179.75     7476.42   1127.47 o 
 -19   7  13      452.54     2079.35    797.85 o 
 -17   7  13      189.15       61.61    763.97 o 
 -15   7  13     7885.50     6250.38    927.24 o 
 -13   7  13     1020.88     1438.60    727.00 o 
 -11   7  13      121.42      613.02    683.88 o 
  -9   7  13      119.31     -455.92    742.41 o 
  -7   7  13     5850.18     5951.57    877.95 o 
  -5   7  13    21365.85    23276.42   1398.56 o 
  -3   7  13       73.06     -117.06    776.29 o 
  -1   7  13     2288.86     4117.88    828.66 o 
   1   7  13    16823.72    19502.46    865.61 o 
   3   7  13    76439.87    81661.53   2251.86 o 
   5   7  13      178.23     -788.61    788.61 o 
   7   7  13    24387.69    23525.94   1521.78 o 
   9   7  13     9522.61     7645.85   1226.05 o 
  11   7  13    31039.90    31291.93   1805.19 o 
 -24   8  13    44973.19    45711.85   2165.61 o 
 -22   8  13     2261.37     4038.56    954.96 o 
 -20   8  13    51122.05    50421.97   2030.06 o 
 -18   8  13    36890.16    35558.46   1722.01 o 
 -16   8  13   184867.06   190434.73   3394.73 o 
 -14   8  13     6235.96     6573.83    884.11 o 
 -12   8  13     1518.04     1420.12    702.36 o 
 -10   8  13    65677.03    66570.06   1962.29 o 
  -8   8  13     3531.89     6921.93    918.00 o 
  -6   8  13       28.45      369.66    776.29 o 
  -4   8  13     3208.61     2489.06    914.91 o 
  -2   8  13    63803.17    59573.04   3353.15 o 
   0   8  13    79395.85    80858.74   2697.00 o 
   2   8  13     4088.51     3978.62    874.87 o 
   4   8  13     8543.54    10467.61   1090.50 o 
   6   8  13    66165.88    61631.99   2239.54 o 
   8   8  13    14221.22    15661.37   1376.99 o 
  10   8  13    24475.23    25552.92   1672.72 o 
  12   8  13     3183.75     4784.05   1105.91 o 
 -23   9  13     1194.07     1706.61    982.69 o 
 -21   9  13     4153.87     3570.32    964.20 o 
 -19   9  13      155.44     1669.64    791.69 o 
 -17   9  13     7146.39     7368.61    988.85 o 
 -15   9  13    25141.34    25334.21   1454.01 o 
 -13   9  13     4288.30     3465.59    785.53 o 
 -11   9  13     4847.13     4094.01    853.30 o 
  -9   9  13    31345.19    30894.55   1490.97 o 
  -7   9  13    13569.37    15371.80   1235.29 o 
  -5   9  13      281.15     2233.38    831.74 o 
  -3   9  13     3401.03      351.18    924.16 o 
  -1   9  13     6552.50     7535.58   1016.57 o 
   1   9  13     2046.39     1692.21    643.34 o 
   3   9  13     2988.56     4867.22    896.43 o 
   5   9  13      589.33     1906.84    828.66 o 
   7   9  13     8631.58     8871.90   1115.15 o 
   9   9  13     8169.25     8687.07   1182.92 o 
  11   9  13    44630.86    43647.91   2165.61 o 
 -24  10  13      589.55     -973.44    973.44 o 
 -22  10  13       78.68     -865.63    865.63 o 
 -20  10  13     1462.10     1906.84    881.03 o 
 -18  10  13    15369.00    16231.27   1370.83 o 
 -16  10  13    94478.30    87847.23   2498.30 o 
 -14  10  13    55349.39    56170.22   2026.98 o 
 -12  10  13    12106.63    11669.01   1065.86 o 
 -10  10  13     4726.98     3237.63    908.75 o 
  -8  10  13    61535.29    62386.71   2057.79 o 
  -6  10  13    27564.80    29033.91   1620.35 o 
  -4  10  13     1788.72     1497.13    939.56 o 
  -2  10  13    47894.54    49916.41   2521.41 o 
   0  10  13    22412.31    23115.05   1077.13 o 
   2  10  13        1.67     1398.37    575.45 o 
   4  10  13     1959.88     3656.58    896.43 o 
   6  10  13    13184.49    13957.84   1373.91 o 
   8  10  13       50.82      579.14    816.34 o 
  10  10  13     2985.83     5298.50   1047.38 o 
 -23  11  13     7144.77     8323.57   1269.17 o 
 -21  11  13      232.30     1182.92    859.47 o 
 -19  11  13      531.53      274.17    804.02 o 
 -17  11  13    12059.38     8881.14   1149.03 o 
 -15  11  13     7860.09     9142.99   1096.67 o 
 -13  11  13      609.33     -381.98    822.50 o 
 -11  11  13      151.00     -486.72    757.81 o 
  -9  11  13    31094.91    33663.93   1577.23 o 
  -7  11  13    20443.30    24619.52   1478.65 o 
  -5  11  13     2442.82     2344.28    890.27 o 
  -3  11  13     5743.29     6512.22   1068.94 o 
  -1  11  13    23565.05    21640.24   1074.37 o 
   1  11  13    18027.01    18120.23   1045.13 o 
   3  11  13     2801.23     2221.06    887.19 o 
   5  11  13     3622.29     2122.48   1001.17 o 
   7  11  13     6563.89     5954.65   1059.70 o 
   9  11  13      751.35     1672.72    961.12 o 
 -22  12  13     6568.78     5283.09   1121.31 o 
 -20  12  13    10469.14     8440.63   1201.40 o 
 -18  12  13    15596.64    17472.72   1478.65 o 
 -16  12  13    14218.23    14959.01   1389.32 o 
 -14  12  13     2525.35     1349.27    918.00 o 
 -12  12  13    20790.09    22207.48   1404.72 o 
 -10  12  13    94431.50    96996.37   2661.57 o 
  -8  12  13     2989.77     3659.66    930.32 o 
  -6  12  13    40272.05    44264.01   1953.05 o 
  -4  12  13     2798.79     3533.36   1010.41 o 
  -2  12  13       16.55     -707.16    833.28 o 
   0  12  13    29509.23    30597.73   1626.51 o 
   2  12  13    13322.92    13449.40    932.64 o 
   4  12  13     1324.10     2165.61    936.48 o 
   6  12  13     6955.33     7356.28   1102.83 o 
   8  12  13      437.41      345.02   1010.41 o 
  10  12  13    14395.10    14142.67   1466.33 o 
 -21  13  13      518.04     1808.27    945.72 o 
 -19  13  13     7834.88     8899.63   1198.32 o 
 -17  13  13     9046.83     7599.65   1186.00 o 
 -15  13  13      143.41     -345.02    828.66 o 
 -13  13  13      853.79     1765.14    893.35 o 
 -11  13  13     2424.58     2550.67    918.00 o 
  -9  13  13      267.12      224.88    884.11 o 
  -7  13  13     3777.54     4303.49   1050.46 o 
  -5  13  13     6438.86     6663.17   1136.71 o 
  -3  13  13     9232.24    10923.53   1256.85 o 
  -1  13  13    53693.50    53473.59   1561.26 o 
   1  13  13    61679.15    58177.21   2898.77 o 
   3  13  13     8599.94     6484.50   1173.68 o 
   5  13  13     5213.86     5310.82   1084.34 o 
   7  13  13    24781.41    27028.49   1768.22 o 
   9  13  13     1636.76     1333.87   1053.54 o 
 -20  14  13    27301.26    25515.96   1863.72 o 
 -18  14  13      166.56     1623.43   1053.54 o 
 -16  14  13    18576.05    17851.62   1546.42 o 
 -14  14  13      965.94      961.12    933.40 o 
 -12  14  13     1838.25     2824.84    887.19 o 
 -10  14  13     2570.38     2846.40   1031.97 o 
  -8  14  13     1417.42     2522.95    939.56 o 
  -6  14  13       88.52      551.41    856.38 o 
  -4  14  13      369.20     -834.82    834.82 o 
  -2  14  13     8178.04     6261.80    818.71 o 
   0  14  13    20839.66    21201.11   1557.20 o 
   2  14  13     3521.08     3108.31    802.19 o 
   4  14  13      650.39     -301.89    874.87 o 
   6  14  13    10139.72    10279.70   1318.46 o 
   8  14  13      930.65     -255.68   1124.39 o 
 -19  15  13    22176.06    22903.67   1854.47 o 
 -17  15  13    11161.97    12174.22   1346.19 o 
 -15  15  13      188.88     -369.66    887.19 o 
 -13  15  13    11613.05    12161.90   1275.34 o 
 -11  15  13    43714.59    44337.94   2063.95 o 
  -9  15  13     3153.43     2923.41   1041.22 o 
  -7  15  13     1318.07      794.77    936.48 o 
  -5  15  13     9804.49    12485.35   1306.14 o 
  -3  15  13     2742.01     1164.44   1093.58 o 
  -1  15  13     3630.09     4451.49   1041.22 o 
   1  15  13     7867.75     6485.31    843.27 o 
   3  15  13      176.99     2538.35    918.00 o 
   5  15  13      187.93     -462.08    927.24 o 
   7  15  13    17710.00    17389.54   1601.87 o 
 -18  16  13    33914.67    34680.51   2045.47 o 
 -16  16  13     9484.56     9863.83   1284.58 o 
 -14  16  13     4505.62     2871.05   1124.39 o 
 -12  16  13    74860.22    74902.87   2686.21 o 
 -10  16  13    97787.49    97991.38   3043.55 o 
  -8  16  13      243.48     1903.76   1050.46 o 
  -6  16  13    21542.04    24148.21   1792.86 o 
  -4  16  13      646.40     1706.61    967.28 o 
  -2  16  13     2725.87     3884.16   1259.93 o 
   0  16  13    38314.82    39708.25   1450.31 o 
   2  16  13    49351.97    47306.06   1588.10 o 
   4  16  13     1013.40     1219.89   1044.30 o 
 -17  17  13     5484.27     6213.41   1210.64 o 
 -15  17  13     2570.75     3160.61   1105.91 o 
 -13  17  13    20656.39    21612.94   1777.46 o 
 -11  17  13    38115.12    31673.92   1996.18 o 
  -9  17  13    22675.96    24588.72   1854.47 o 
  -7  17  13     4080.95     2763.23   1059.70 o 
  -5  17  13     7247.40     6592.31   1235.29 o 
  -3  17  13    12026.93    14641.72   1472.49 o 
  -1  17  13      936.73     -714.46    714.46 o 
   1  17  13     1541.59     2897.24    941.10 o 
   3  17  13     3298.83     1685.05   1016.57 o 
 -14  18  13    10080.67    11816.88   1478.65 o 
 -12  18  13    11914.28    11213.10   1435.52 o 
 -10  18  13    49514.44    48860.14   2353.52 o 
  -8  18  13    10323.83     8942.75   1469.41 o 
  -6  18  13    42976.62    41719.50   2242.62 o 
  -4  18  13    11768.18    13409.51   1503.29 o 
  -2  18  13     8472.30     8142.88   1212.19 o 
   0  18  13    20149.54    19936.96   2948.06 o 
   2  18  13     5944.56     6711.07    877.55 o 
 -11  19  13     5499.82     6610.80   1247.61 o 
  -9  19  13    25909.83    23171.68   1946.89 o 
  -7  19  13     5680.42     7365.53   1259.93 o 
  -5  19  13     3766.82     2834.08   1167.52 o 
  -3  19  13    52368.99    54938.01   2562.99 o 
  -1  19  13    47383.39    49777.78   1741.51 o 
 -26   0  14     2386.82     5526.46   1004.25 o 
 -24   0  14   143997.69   138956.14   3357.77 o 
 -22   0  14   245571.31   247470.59   4201.83 o 
 -20   0  14     5993.28     5612.71    930.32 o 
 -18   0  14    64055.14    67029.05   2082.43 o 
 -16   0  14   626984.50   605547.25   5705.13 o 
 -14   0  14   388146.00   371319.84   4309.65 o 
 -12   0  14     2089.67     1352.35    720.84 o 
 -10   0  14    13347.35    14780.34    988.85 o 
  -8   0  14   172238.72   169059.00   2757.07 o 
  -6   0  14    10177.80    11478.02   1007.33 o 
  -4   0  14    12027.68    11092.96   1093.58 o 
  -2   0  14     5352.95     5979.22   1088.96 o 
   0   0  14     1995.50     2000.56    504.45 o 
   2   0  14    69362.96    72153.20   1435.47 o 
   4   0  14   259955.28   247797.11   3829.09 o 
   6   0  14    61014.55    60307.36   2042.39 o 
   8   0  14     7291.77     9484.92   1031.97 o 
  10   0  14   121356.64   120707.14   3086.68 o 
  12   0  14   130911.33   122358.30   3428.62 o 
 -25   1  14    17725.87    17602.10   1521.78 o 
 -23   1  14    46983.16    46873.21   2030.06 o 
 -21   1  14    20668.21    21557.49   1417.04 o 
 -19   1  14    12870.14    13249.32   1195.24 o 
 -17   1  14    17766.15    17756.12   1226.05 o 
 -15   1  14      508.87     -773.21    773.21 o 
 -13   1  14     1337.77      249.52    631.51 o 
 -11   1  14    36949.46    34822.21   1364.67 o 
  -9   1  14    16247.20    15091.47   1028.89 o 
  -7   1  14       85.24     -166.35    708.52 o 
  -5   1  14     3781.41     4546.85    779.37 o 
  -3   1  14    23867.95    26011.92   1398.56 o 
  -1   1  14    22443.12    22835.77    860.76 o 
   1   1  14      118.86        6.60    774.75 o 
   3   1  14    28043.84    24859.80   1346.19 o 
   5   1  14    30646.80    31633.87   1583.39 o 
   7   1  14     3507.85     2898.77    850.22 o 
   9   1  14     9385.40     9133.74   1139.79 o 
  11   1  14   105576.73   105948.37   3080.52 o 
 -26   2  14    10310.48    10107.19   1312.30 o 
 -24   2  14   101620.87   101592.51   2880.29 o 
 -22   2  14    72872.27    70226.64   2304.23 o 
 -20   2  14     1382.05      591.46    813.26 o 
 -18   2  14     8671.70     8348.21   1010.41 o 
 -16   2  14   184249.20   182847.41   3200.66 o 
 -14   2  14   172761.89   170713.23   2951.14 o 
 -12   2  14    10124.86     7799.88    890.27 o 
 -10   2  14    26543.36    26258.36   1238.37 o 
  -8   2  14   260861.02   258930.11   3403.98 o 
  -6   2  14   377333.53   379591.00   4143.30 o 
  -4   2  14    61068.78    60282.72   1786.70 o 
  -2   2  14     9097.48     9273.53    730.08 o 
   0   2  14    65449.36    63613.47   1424.74 o 
   2   2  14   159112.66   156948.64   4793.29 o 
   4   2  14   151829.83   156601.38   3043.55 o 
   6   2  14    22253.82    21317.21   1373.91 o 
   8   2  14     3233.29     1604.95    893.35 o 
  10   2  14    43512.61    40863.11   1925.33 o 
  12   2  14    55197.72    60510.68   2372.00 o 
 -25   3  14    26635.52    25177.10   1740.49 o 
 -23   3  14    21023.05    18714.17   1441.68 o 
 -21   3  14    32798.64    31526.05   1620.35 o 
 -19   3  14    68170.02    65645.91   2116.32 o 
 -17   3  14    31502.35    32243.81   1487.89 o 
 -15   3  14    21311.74    21585.21   1207.56 o 
 -13   3  14    33430.45    34166.06   1447.84 o 
 -11   3  14    40625.79    41229.70   1500.21 o 
  -9   3  14     8279.36     7926.18    850.22 o 
  -7   3  14    32091.82    31800.22   1383.15 o 
  -5   3  14    19826.22    19244.02   1155.20 o 
  -3   3  14      365.17     1885.28    711.60 o 
  -1   3  14      982.97     -222.15    482.10 o 
   1   3  14    40342.38    41074.26   1114.96 o 
   3   3  14    29082.67    29311.16   1469.41 o 
   5   3  14      190.28     -862.55    862.55 o 
   7   3  14     2322.28     2732.42    859.47 o 
   9   3  14      741.64      462.08    853.30 o 
  11   3  14     4001.23     5966.97   1056.62 o 
 -26   4  14    56372.69    55310.76   2359.68 o 
 -24   4  14    32555.59    32622.72   1832.91 o 
 -22   4  14      943.76     1001.17    822.50 o 
 -20   4  14     5445.43     6281.18    954.96 o 
 -18   4  14     1846.21     1432.44    810.18 o 
 -16   4  14     2097.82     3006.59    727.00 o 
 -14   4  14    51302.74    48847.82   1758.98 o 
 -12   4  14   188229.14   199531.50   3185.26 o 
 -10   4  14    16667.71    19000.65   1099.75 o 
  -8   4  14   228833.88   224206.48   3253.03 o 
  -6   4  14  1040483.50  1024698.38   6971.22 o 
  -4   4  14   227531.47   237495.86   3890.70 o 
  -2   4  14    15740.54    16327.10    916.46 o 
   0   4  14   247371.00   247616.36   9156.85 o 
   2   4  14   315080.03   311196.09   3159.08 o 
   4   4  14    36009.75    37764.11   1641.92 o 
   6   4  14    12083.08     9226.16   1102.83 o 
   8   4  14    25975.06    26677.31   1574.15 o 
  10   4  14     9129.21     8985.88   1155.20 o 
  12   4  14    10625.28    13409.51   1330.79 o 
 -25   5  14    23876.96    27006.93   1774.38 o 
 -23   5  14     8821.38     5840.67   1182.92 o 
 -21   5  14    31990.83    31966.57   1666.56 o 
 -19   5  14    35236.57    32838.36   1645.00 o 
 -17   5  14    16576.78    16659.46   1299.98 o 
 -15   5  14    20549.31    21742.32   1253.77 o 
 -13   5  14    30264.13    30722.04   1404.72 o 
 -11   5  14    23001.13    25851.73   1309.22 o 
  -9   5  14     9280.57    10304.34    991.93 o 
  -7   5  14     1925.01     2051.63    794.77 o 
  -5   5  14    18712.92    20195.90   1296.90 o 
  -3   5  14     4825.56     4910.35    930.32 o 
  -1   5  14     1025.99      777.85    523.01 o 
   1   5  14    53831.80    54989.71   1560.28 o 
   3   5  14     7675.28     7297.75    970.36 o 
   5   5  14     3676.73     5159.87    921.08 o 
   7   5  14    14108.71    13264.72   1222.97 o 
   9   5  14    11466.95    10865.00   1269.17 o 
  11   5  14      721.72      -83.17    942.64 o 
 -24   6  14    22607.88    23042.30   1706.61 o 
 -22   6  14    16669.13    16000.23   1361.59 o 
 -20   6  14   121320.51   122848.10   2988.11 o 
 -18   6  14   153110.17   153995.25   3172.94 o 
 -16   6  14    34883.98    34119.85   1574.15 o 
 -14   6  14   169790.66   160806.28   3003.51 o 
 -12   6  14   288339.00   282634.72   3847.57 o 
 -10   6  14    21920.12    22238.28   1253.77 o 
  -8   6  14    26337.96    24912.18   1299.98 o 
  -6   6  14   220861.97   223485.64   3545.68 o 
  -4   6  14    60808.34    63255.42   2174.85 o 
  -2   6  14     5414.27     6304.34    666.28 o 
   0   6  14    95296.44    96274.09   2880.28 o 
   2   6  14   109018.52   111521.68   5392.45 o 
   4   6  14    11710.33    10538.46   1161.36 o 
   6   6  14    60793.77    58723.98   2128.64 o 
   8   6  14    99415.10    97501.58   2806.35 o 
  10   6  14    26036.03    25361.93   1681.96 o 
 -25   7  14    14211.50    14161.16   1450.93 o 
 -23   7  14    16609.60    16148.09   1509.46 o 
 -21   7  14    26128.97    27592.23   1623.43 o 
 -19   7  14     3839.90     5298.50    954.96 o 
 -17   7  14      757.63      973.44    825.58 o 
 -15   7  14     8644.89     7337.80    976.53 o 
 -13   7  14    11211.18    12198.86   1115.15 o 
 -11   7  14      619.53      492.88    757.81 o 
  -9   7  14     6968.70     9309.33    936.48 o 
  -7   7  14    42444.77    40379.47   1651.16 o 
  -5   7  14    15315.70    14081.06   1315.38 o 
  -3   7  14    18125.50    18630.99   1429.36 o 
  -1   7  14     9205.67     9559.33    724.88 o 
   1   7  14       71.52      578.63   1227.59 o 
   3   7  14      123.96     -730.08    730.08 o 
   5   7  14     1471.65     2365.84    899.51 o 
   7   7  14    32162.87    29622.29   1734.33 o 
   9   7  14    47138.25    50948.74   2140.96 o 
  11   7  14    18844.84    17352.58   1518.70 o 
 -24   8  14    23964.73    24299.15   1820.59 o 
 -22   8  14    58231.23    61099.05   2368.92 o 
 -20   8  14   101053.02    98518.15   2769.39 o 
 -18   8  14   187596.97   185003.78   3622.69 o 
 -16   8  14   139978.69   140031.25   3037.39 o 
 -14   8  14    96022.75    96642.11   2470.58 o 
 -12   8  14   111667.50   110187.16   2550.67 o 
 -10   8  14   166148.78   164299.59   3068.20 o 
  -8   8  14    47355.64    45268.26   1783.62 o 
  -6   8  14     3612.71     2319.63    936.48 o 
  -4   8  14    17598.08    19733.82   1346.19 o 
  -2   8  14    98676.66    94256.21   1956.13 o 
   0   8  14    64892.44    64698.25   1513.32 o 
   2   8  14     8862.84     9244.03    736.16 o 
   4   8  14    53880.33    56435.14   2097.83 o 
   6   8  14   120427.30   116465.27   3049.72 o 
   8   8  14    53049.65    50594.48   2190.25 o 
  10   8  14    25788.57    21440.43   1755.90 o 
 -23   9  14    48485.59    48721.52   2227.22 o 
 -21   9  14    25461.44    25275.68   1768.22 o 
 -19   9  14     8890.29     8437.55   1078.18 o 
 -17   9  14     8753.94     9811.46   1133.63 o 
 -15   9  14    32875.13    28695.05   1518.70 o 
 -13   9  14    14784.98    16976.75   1290.74 o 
 -11   9  14      640.60      545.25    763.97 o 
  -9   9  14       79.08     -665.39    794.77 o 
  -7   9  14     5183.78     5280.01    936.48 o 
  -5   9  14    12593.04    11946.26   1219.89 o 
  -3   9  14     3390.36     5045.89    970.36 o 
  -1   9  14     9950.29    10755.40    827.73 o 
   1   9  14      688.74     1887.64    614.08 o 
   3   9  14      115.81     1380.07    794.77 o 
   5   9  14    15584.72    13575.86   1343.11 o 
   7   9  14     8339.86     9799.14   1204.48 o 
   9   9  14     5616.95     3419.38   1108.99 o 
 -22  10  14    29137.99    28648.85   1820.59 o 
 -20  10  14     7421.65     7402.49   1145.95 o 
 -18  10  14    22317.10    21428.10   1466.33 o 
 -16  10  14    30066.54    28621.13   1583.39 o 
 -14  10  14     1492.63      874.87    757.81 o 
 -12  10  14    25868.22    26584.90   1537.18 o 
 -10  10  14   310232.28   314382.56   4528.37 o 
  -8  10  14   155026.34   155723.44   3234.55 o 
  -6  10  14    15792.35    17713.00   1490.97 o 
  -4  10  14   191473.02   193992.73   3819.85 o 
  -2  10  14   510629.53   481253.94  15809.24 o 
   0  10  14   147330.25   142402.84   2300.24 o 
   2  10  14    10572.57    11686.90    863.05 o 
   4  10  14    86652.87    81750.88   2578.40 o 
   6  10  14    63189.95    62374.39   2331.95 o 
   8  10  14     4246.31     5628.11   1059.70 o 
  10  10  14     7156.63     6188.77   1222.97 o 
 -21  11  14    16381.17    14915.88   1490.97 o 
 -19  11  14    18116.02    20078.84   1543.34 o 
 -17  11  14    38818.38    40265.49   1845.23 o 
 -15  11  14    35837.83    37400.61   1820.59 o 
 -13  11  14    24651.10    23171.68   1503.29 o 
 -11  11  14     5467.03     4774.81   1013.49 o 
  -9  11  14     2662.74     1315.38    914.91 o 
  -7  11  14      131.59     -514.45    927.24 o 
  -5  11  14     1501.37     1509.46    988.85 o 
  -3  11  14    35550.20    39020.96   1943.81 o 
  -1  11  14    55492.51    57159.03   1562.64 o 
   1  11  14     1795.38     1108.28    689.35 o 
   3  11  14     2634.65     1641.92    961.12 o 
   5  11  14     8350.47     5942.33   1182.92 o 
   7  11  14     3187.03      357.34    976.53 o 
   9  11  14      391.64     1001.17    964.20 o 
 -22  12  14    22782.29    24788.95   1697.37 o 
 -20  12  14    34375.18    34849.93   1894.52 o 
 -18  12  14    33267.08    34711.31   1808.27 o 
 -16  12  14    11162.70    10544.62   1186.00 o 
 -14  12  14     2518.62     2529.11    961.12 o 
 -12  12  14    46514.80    46768.47   1983.86 o 
 -10  12  14   128112.66   128895.17   3132.89 o 
  -8  12  14    46623.29    44390.31   1996.18 o 
  -6  12  14     8682.46     8625.46   1179.84 o 
  -4  12  14   150503.42   164274.95   3693.54 o 
  -2  12  14   314950.63   300324.94  12571.61 o 
   0  12  14    93323.98    87887.17   5065.91 o 
   2  12  14    19139.62    19913.30   1145.37 o 
   4  12  14    20701.26    18871.27   1611.11 o 
   6  12  14    30176.52    29169.46   1842.15 o 
   8  12  14    26651.52    24591.80   1931.49 o 
 -21  13  14     5243.27     2864.88   1324.62 o 
 -19  13  14     8478.94     6638.52   1275.34 o 
 -17  13  14    22457.17    20112.72   1635.76 o 
 -15  13  14     5961.73     5181.44   1072.02 o 
 -13  13  14     4715.92     6145.64   1062.78 o 
 -11  13  14     6973.51     8582.33   1133.63 o 
  -9  13  14     3604.38     3200.66   1050.46 o 
  -7  13  14     6388.33     6176.44   1130.55 o 
  -5  13  14    16096.52    17324.85   1531.02 o 
  -3  13  14      461.29     1531.02   1019.65 o 
  -1  13  14    16379.24    15682.81   1045.54 o 
   1  13  14     1094.57     -150.26   1879.12 o 
   3  13  14     9844.18     9817.62   1244.53 o 
   5  13  14     3685.43     2353.52   1056.62 o 
   7  13  14    47662.00    43928.23   2288.83 o 
 -20  14  14   193179.77   184677.23   4241.88 o 
 -18  14  14   123080.23   120300.51   3373.17 o 
 -16  14  14    16930.70    14755.70   1497.13 o 
 -14  14  14    44329.72    45887.45   2110.16 o 
 -12  14  14   187951.52   192464.81   4026.24 o 
 -10  14  14    40665.39    40545.82   2045.47 o 
  -8  14  14     2046.78      539.09    890.27 o 
  -6  14  14     4867.23     3367.01   1210.64 o 
  -4  14  14    12413.32    13628.23   1420.12 o 
  -2  14  14    16105.57    14716.68   1029.32 o 
   0  14  14    48335.11    46418.63   4238.80 o 
   2  14  14    19831.12    18337.32   1148.06 o 
   4  14  14     2453.25     2963.46   1025.81 o 
   6  14  14    52871.25    49063.46   2325.79 o 
 -19  15  14     5275.18     7941.58   1281.50 o 
 -17  15  14     3326.68     2495.22   1084.34 o 
 -15  15  14     6136.68     5772.90   1155.20 o 
 -13  15  14      244.67      354.26   1010.41 o 
 -11  15  14      302.45     -837.90    995.01 o 
  -9  15  14     7116.13     7941.58   1167.52 o 
  -7  15  14    12754.90    10612.40   1352.35 o 
  -5  15  14     7814.91     7596.57   1250.69 o 
  -3  15  14     6650.98     5760.57   1204.48 o 
  -1  15  14      238.54     -732.53   1104.37 o 
   1  15  14      172.52     -700.06    700.06 o 
   3  15  14     3826.44     4090.93   1044.30 o 
   5  15  14     1059.20     1571.07   1099.75 o 
 -16  16  14     1646.19    -1022.73   1022.73 o 
 -14  16  14    32793.54    32351.63   1940.73 o 
 -12  16  14   145817.52   151555.48   3801.36 o 
 -10  16  14    44165.08    48194.75   2276.51 o 
  -8  16  14    12785.65    14484.61   1484.81 o 
  -6  16  14    50102.81    50616.04   2381.24 o 
  -4  16  14    10789.83     8317.41   1333.87 o 
  -2  16  14    19873.21    22059.81   1241.33 o 
   0  16  14    69699.10    66279.72   1872.96 o 
   2  16  14    10915.98    11186.37    942.57 o 
   4  16  14     1302.98      486.72   1001.17 o 
 -15  17  14    25024.96    26514.04   1980.78 o 
 -13  17  14     6282.85     5578.82   1226.05 o 
 -11  17  14     1579.66      640.75   1028.89 o 
  -9  17  14     4375.02     6789.47   1198.32 o 
  -7  17  14     5709.99     5899.20   1201.40 o 
  -5  17  14    10468.56     7833.77   1364.67 o 
  -3  17  14     8593.72     8425.23   1361.59 o 
  -1  17  14       66.77     3121.80    718.23 o 
   1  17  14      219.39     -703.56    735.02 o 
 -12  18  14    21098.28    21991.84   1854.47 o 
 -10  18  14    58864.02    57337.74   2553.75 o 
  -8  18  14    96531.91   102553.63   3265.35 o 
  -6  18  14    70007.04    66724.09   2757.07 o 
  -4  18  14    78379.34    83996.57   3077.44 o 
  -2  18  14   109812.77   107823.27   9777.58 o 
   0  18  14    72273.30    67350.50   1955.97 o 
  -9  19  14     4182.68     3785.96   1247.61 o 
  -7  19  14     5822.96     5711.29   1253.77 o 
  -5  19  14     6417.58     7741.35   1318.46 o 
 -25   1  15     2000.70     3468.67    970.36 o 
 -23   1  15     1823.14     1497.13    958.04 o 
 -21   1  15      716.19     -776.29    776.29 o 
 -19   1  15      458.99     1142.87    696.20 o 
 -17   1  15       34.58      113.98    776.29 o 
 -15   1  15      344.49      902.59    671.55 o 
 -13   1  15      753.98        0.00    677.71 o 
 -11   1  15    13775.35    13357.14   1112.07 o 
  -9   1  15    22277.49    22229.04   1195.24 o 
  -7   1  15    14651.82    14986.74   1158.28 o 
  -5   1  15      374.92      779.37    686.96 o 
  -3   1  15     2450.77      751.65    847.14 o 
  -1   1  15    15468.40    17130.14    868.02 o 
   1   1  15     3564.08     4063.04    984.23 o 
   3   1  15    20243.24    22835.90   1352.35 o 
   5   1  15     4260.33     3918.42    887.19 o 
   7   1  15     3570.65     1811.35    874.87 o 
   9   1  15     8710.70     9293.93   1207.56 o 
  11   1  15      675.15      357.34    982.69 o 
 -26   2  15    15808.82    17232.44   1503.29 o 
 -24   2  15    71484.98    70932.08   2485.98 o 
 -22   2  15     2652.27     3379.33    914.91 o 
 -20   2  15    25853.77    26107.42   1472.49 o 
 -18   2  15    61305.42    57011.21   2017.74 o 
 -16   2  15      254.08     1093.58    748.57 o 
 -14   2  15     9598.05     9879.23   1010.41 o 
 -12   2  15    13759.89    13301.69   1099.75 o 
 -10   2  15   113780.05   115399.40   2504.46 o 
  -8   2  15   309484.81   291448.06   3782.88 o 
  -6   2  15      458.29     -616.10    656.15 o 
  -4   2  15      167.93      874.87    810.18 o 
  -2   2  15   105318.16   102466.48   3585.73 o 
   0   2  15    12876.94    12868.78    864.09 o 
   2   2  15    69050.73    73508.20   3547.22 o 
   4   2  15    33562.96    34119.85   1669.64 o 
   6   2  15      192.43      357.34    810.18 o 
   8   2  15     9817.75    10908.13   1201.40 o 
  10   2  15     4738.36     4623.86   1093.58 o 
 -25   3  15     4670.81     2575.32   1102.83 o 
 -23   3  15     3236.80     2954.22    951.88 o 
 -21   3  15      668.27      -52.37    847.14 o 
 -19   3  15     5718.97     6000.85    958.04 o 
 -17   3  15      797.44     2439.77    785.53 o 
 -15   3  15     1337.65     1386.23    760.89 o 
 -13   3  15      342.22      264.92    671.55 o 
 -11   3  15     7688.71     8958.16    927.24 o 
  -9   3  15    36211.13    36374.79   1494.05 o 
  -7   3  15     5474.64     5862.23    850.22 o 
  -5   3  15     3203.35     2640.01    776.29 o 
  -3   3  15     5836.21     7248.47    853.30 o 
  -1   3  15    48671.10    52966.81   3367.01 o 
   1   3  15     1545.28       77.96   1694.29 o 
   3   3  15    35158.00    36042.10   1641.92 o 
   5   3  15       40.11      665.39    828.66 o 
   7   3  15     4167.07     4294.25    967.28 o 
   9   3  15     3004.85     2732.42    927.24 o 
  11   3  15      746.19     1398.56   1053.54 o 
 -24   4  15    19567.75    22416.95   1660.40 o 
 -22   4  15     7306.06     7097.52   1081.26 o 
 -20   4  15    24989.31    22235.20   1558.74 o 
 -18   4  15     1737.23     1145.95    819.42 o 
 -16   4  15      705.63      181.75    767.05 o 
 -14   4  15    20652.05    22364.58   1321.54 o 
 -12   4  15    18204.55    18455.40   1173.68 o 
 -10   4  15    16664.62    14952.85   1173.68 o 
  -8   4  15    39410.11    41550.07   1552.58 o 
  -6   4  15    23479.98    24835.16   1318.46 o 
  -4   4  15    19163.69    17728.40   1438.60 o 
  -2   4  15    82606.38    85780.36   4252.66 o 
   0   4  15    11842.87    10947.51   1025.81 o 
   2   4  15    47927.39    48036.08   2415.13 o 
   4   4  15     7805.17     7624.29   1004.25 o 
   6   4  15    23142.27    21021.47   1546.42 o 
   8   4  15     4161.91     2174.85   1019.65 o 
  10   4  15      238.66     -825.58    825.58 o 
 -25   5  15      981.53    -1031.97   1031.97 o 
 -23   5  15      271.73     2408.97    877.95 o 
 -21   5  15     5250.38     4774.81    961.12 o 
 -19   5  15    15911.25    14207.36   1327.70 o 
 -17   5  15     2132.94     2174.85    896.43 o 
 -15   5  15     1538.84     1198.32    788.61 o 
 -13   5  15      239.19     1755.90    763.97 o 
 -11   5  15      567.55      868.71    671.55 o 
  -9   5  15     1776.52     2670.81    730.08 o 
  -7   5  15     3837.72     4990.44    825.58 o 
  -5   5  15    30431.70    31168.71   1651.16 o 
  -3   5  15      438.63     1626.52    834.82 o 
  -1   5  15    28316.16    26249.37   1748.20 o 
   1   5  15    10487.79    11228.92    771.07 o 
   3   5  15     4975.39     3428.62    908.75 o 
   5   5  15     9158.13     7328.56   1072.02 o 
   7   5  15    76316.29    75870.15   2467.50 o 
   9   5  15    22467.77    20414.61   1657.32 o 
 -24   6  15     1214.14     2978.86    998.09 o 
 -22   6  15      119.59      166.35    840.98 o 
 -20   6  15    99225.49    91331.30   2717.02 o 
 -18   6  15   115413.95   116776.39   2883.37 o 
 -16   6  15     6976.54     7273.11   1028.89 o 
 -14   6  15    54686.54    59457.14   1949.97 o 
 -12   6  15     5342.23     7981.63    958.04 o 
 -10   6  15     7202.88     8489.92    942.64 o 
  -8   6  15    52393.33    51312.24   1814.43 o 
  -6   6  15    44569.04    49020.34   1869.88 o 
  -4   6  15     4493.68     5079.78    979.61 o 
  -2   6  15     3314.29     2616.71    964.20 o 
   0   6  15     3120.43     4946.63    634.94 o 
   2   6  15      804.28     1417.15    559.19 o 
   4   6  15     2947.56     3068.20    877.95 o 
   6   6  15     4466.23     5375.51   1016.57 o 
   8   6  15    31594.82    36119.11   1913.00 o 
  10   6  15     1796.23     1888.36   1004.25 o 
 -23   7  15     2780.72     -757.81    927.24 o 
 -21   7  15     6208.57     5665.08   1059.70 o 
 -19   7  15     3945.09     3256.11   1004.25 o 
 -17   7  15     1457.21     1632.68    877.95 o 
 -15   7  15      692.06     1980.78    853.30 o 
 -13   7  15      404.16      194.07    754.73 o 
 -11   7  15    19065.81    20624.09   1284.58 o 
  -9   7  15     4041.43     4337.37    834.82 o 
  -7   7  15     3530.15     1340.03    884.11 o 
  -5   7  15      950.24      988.85    948.80 o 
  -3   7  15     2114.70     3336.20    921.08 o 
  -1   7  15    10916.84    10765.25   2315.01 o 
   1   7  15     7249.48     5958.74    962.66 o 
   3   7  15     1330.36     -391.23    877.95 o 
   5   7  15     2398.16       -6.16    893.35 o 
   7   7  15    19485.03    20054.19   1574.15 o 
   9   7  15    38827.48    39606.26   2051.63 o 
 -24   8  15     9492.28     8157.22   1278.42 o 
 -22   8  15    93349.97    86790.60   2797.11 o 
 -20   8  15     3895.29     2541.43    945.72 o 
 -18   8  15    48062.80    47014.91   1999.26 o 
 -16   8  15    23501.94    24961.46   1469.41 o 
 -14   8  15    48662.66    49544.02   1872.96 o 
 -12   8  15    64086.31    68587.80   2131.72 o 
 -10   8  15   103556.82   104654.55   2575.32 o 
  -8   8  15     2271.32     2421.29    837.90 o 
  -6   8  15      874.69      542.17    850.22 o 
  -4   8  15    16734.50    19739.98   1500.21 o 
  -2   8  15      123.09    -1132.09   1132.09 o 
   0   8  15     1628.33     2197.33    615.35 o 
   2   8  15       14.56      308.12   2097.83 o 
   4   8  15    30001.36    27786.30   1632.68 o 
   6   8  15    14089.22    11404.09   1306.14 o 
   8   8  15    13991.65    13042.93   1398.56 o 
 -23   9  15     3423.94     5045.89   1072.02 o 
 -21   9  15       57.74     1404.72    958.04 o 
 -19   9  15       89.69     -773.21    773.21 o 
 -17   9  15     2630.53     3730.51    899.51 o 
 -15   9  15      207.44     1232.21    853.30 o 
 -13   9  15     1076.88     2338.12    884.11 o 
 -11   9  15    61636.61    59346.24   2091.67 o 
  -9   9  15    59476.11    61564.21   2107.08 o 
  -7   9  15     5650.76     5883.80   1050.46 o 
  -5   9  15    14969.37    15433.41   1413.96 o 
  -3   9  15    44552.22    43814.25   2042.39 o 
  -1   9  15    10730.25    10549.03    863.58 o 
   1   9  15       89.88     -443.94   2017.74 o 
   3   9  15     3379.38      308.05    998.09 o 
   5   9  15    10111.37     9515.73   1226.05 o 
   7   9  15      106.46      486.72    865.63 o 
   9   9  15     4013.65     4589.98   1118.23 o 
 -22  10  15     9613.27     8881.14   1259.93 o 
 -20  10  15      239.19     -816.34    816.34 o 
 -18  10  15    11687.31    12014.03   1263.01 o 
 -16  10  15       75.57      585.30    810.18 o 
 -14  10  15    11414.30    11881.57   1207.56 o 
 -12  10  15     8546.53     7199.18   1053.54 o 
 -10  10  15    36773.52    38817.65   1792.86 o 
  -8  10  15    13863.07    12734.87   1306.14 o 
  -6  10  15      610.94     1004.25    961.12 o 
  -4  10  15      328.90      147.87    991.93 o 
  -2  10  15      786.40       -6.68   2501.38 o 
   0  10  15     1863.07     2529.11    657.83 o 
   2  10  15     7150.65     7832.76    772.17 o 
   4  10  15    32032.40    26249.12   1712.77 o 
   6  10  15      651.87      881.03    924.16 o 
   8  10  15     3026.73     3083.60   1031.97 o 
 -21  11  15      514.29     -933.40    933.40 o 
 -19  11  15     1108.51      961.12    874.87 o 
 -17  11  15     4289.43     2889.53    979.61 o 
 -15  11  15      131.14      640.75    837.90 o 
 -13  11  15      429.33     1318.46    850.22 o 
 -11  11  15     6117.42     5082.86   1031.97 o 
  -9  11  15    10017.76    11813.80   1256.85 o 
  -7  11  15      547.27     1626.52    856.38 o 
  -5  11  15     1593.29      982.69   1041.22 o 
  -3  11  15    34096.73    36313.18   1937.65 o 
  -1  11  15    16487.12    15354.88   1020.53 o 
   1  11  15      133.52      692.07    639.21 o 
   3  11  15      613.46     -979.61    979.61 o 
   5  11  15    14034.36    12389.86   1401.64 o 
   7  11  15    10546.20     9749.85   1321.54 o 
 -20  12  15    20596.71    19142.36   1688.13 o 
 -18  12  15     1085.56      653.07    924.16 o 
 -16  12  15    18950.88    16594.77   1494.05 o 
 -14  12  15     5060.21     5338.54   1004.25 o 
 -12  12  15    32539.09    33226.50   1774.38 o 
 -10  12  15    31024.66    29591.48   1712.77 o 
  -8  12  15      134.16     1839.07    939.56 o 
  -6  12  15    28545.29    30420.15   1805.19 o 
  -4  12  15    44016.86    47387.66   2230.30 o 
  -2  12  15      852.20     2219.28    688.49 o 
   0  12  15     3790.86     5244.74    768.92 o 
   2  12  15     6348.02     9324.56    842.95 o 
   4  12  15      613.48      727.00    976.53 o 
   6  12  15    19379.93    18338.34   1666.56 o 
 -19  13  15     9352.43     8015.52   1226.05 o 
 -17  13  15     1476.12     2516.79    942.64 o 
 -15  13  15     4275.55     4759.40   1022.73 o 
 -13  13  15    10802.13    11967.82   1287.66 o 
 -11  13  15      165.95     1715.85    862.55 o 
  -9  13  15     6010.46     5674.32   1099.75 o 
  -7  13  15      630.92     1118.23   1004.25 o 
  -5  13  15      213.31     1703.53    976.53 o 
  -3  13  15     1672.63     3678.14   1041.22 o 
  -1  13  15    15488.48    18586.19   1123.97 o 
   1  13  15     4231.48     4161.68   1052.00 o 
   3  13  15     7448.95     9669.76   1238.37 o 
   5  13  15    44391.81    45505.46   2261.10 o 
 -18  14  15      597.31     -714.68   1007.33 o 
 -16  14  15    11392.08    10356.71   1349.27 o 
 -14  14  15    24558.42    27148.63   1826.75 o 
 -12  14  15     8382.83    10162.64   1296.90 o 
 -10  14  15     8290.39     9999.37   1219.89 o 
  -8  14  15      305.91     1293.82   1130.55 o 
  -6  14  15     4115.47     4999.69   1161.36 o 
  -4  14  15     7078.59     5794.46   1238.37 o 
  -2  14  15      326.47      730.70    693.39 o 
   0  14  15      158.06      684.49   2193.33 o 
   2  14  15      390.22     1822.59    911.83 o 
   4  14  15     4808.61     2562.99   1198.32 o 
 -17  15  15      299.44     -976.53    976.53 o 
 -15  15  15    14168.11    14028.69   1494.05 o 
 -13  15  15    57039.05    58449.81   2452.09 o 
 -11  15  15     6883.08     6684.73   1235.29 o 
  -9  15  15      635.94     1463.25   1016.57 o 
  -7  15  15    41133.19    44793.86   2224.14 o 
  -5  15  15    28108.81    31670.84   1946.89 o 
  -3  15  15      797.38     -918.00    918.00 o 
  -1  15  15     1951.59     2861.03   1167.52 o 
   1  15  15     3107.00     2831.23    842.73 o 
   3  15  15     1336.54     1586.47   1004.25 o 
 -16  16  15      671.30     2849.48   1158.28 o 
 -14  16  15    10764.17    11370.20   1420.12 o 
 -12  16  15    15477.33    15938.62   1635.76 o 
 -10  16  15     4816.89     5859.15   1207.56 o 
  -8  16  15     7338.28     8680.91   1327.70 o 
  -6  16  15    58913.61    67059.87   2673.89 o 
  -4  16  15    23976.87    26695.80   1839.07 o 
  -2  16  15     4758.29     5290.71   1472.49 o 
   0  16  15     9689.35     8077.90    922.49 o 
 -13  17  15    27890.30    26701.96   2045.47 o 
 -11  17  15     8104.18     7384.01   1324.62 o 
  -9  17  15     4900.00     6576.91   1195.24 o 
  -7  17  15    38404.86    39747.96   2190.25 o 
  -5  17  15    57093.03    55218.34   2569.15 o 
  -3  17  15     9979.54     9229.24   1423.20 o 
  -1  17  15      286.70    -1904.86   2005.42 o 
 -10  18  15     2559.85     2140.96   1232.21 o 
  -8  18  15     4448.49     2772.47   1315.38 o 
  -6  18  15    25789.41    28427.05   2128.64 o 
  -4  18  15    12665.20    13822.30   1580.31 o 
 -24   0  16     1371.49      227.96    868.71 o 
 -22   0  16    11997.90    11715.22   1235.29 o 
 -20   0  16    32859.10    29018.51   1678.88 o 
 -18   0  16   526609.31   520028.94   5806.78 o 
 -16   0  16   141228.63   134760.47   2901.85 o 
 -14   0  16     3203.00     1287.66    779.37 o 
 -12   0  16   302618.06   295763.91   4041.64 o 
 -10   0  16   934329.75   914649.81   6946.57 o 
  -8   0  16   140625.00   144652.03   2821.76 o 
  -6   0  16    10596.37    11508.83   1081.26 o 
  -4   0  16   123253.48   120318.99   3043.55 o 
  -2   0  16   118196.02   116534.17   7126.79 o 
   0   0  16    21690.61    20746.54    933.74 o 
   2   0  16    34952.05    37568.02   3114.41 o 
   4   0  16    11206.80    12229.67   1139.79 o 
   6   0  16     5187.67     4158.70    973.44 o 
   8   0  16    54319.13    50994.95   2208.73 o 
  10   0  16    65830.95    65833.82   2538.35 o 
 -25   1  16    34645.64    35962.00   1937.65 o 
 -23   1  16    41622.38    37647.05   1882.20 o 
 -21   1  16    26871.70    28904.53   1601.87 o 
 -19   1  16    17276.11    18301.38   1413.96 o 
 -17   1  16     8967.72     6965.06   1044.30 o 
 -15   1  16    13177.65    11730.63   1112.07 o 
 -13   1  16    12413.21    12038.68   1025.81 o 
 -11   1  16     4108.15     4017.00    831.74 o 
  -9   1  16    18734.77    18852.79   1210.64 o 
  -7   1  16     9951.70     8961.24    970.36 o 
  -5   1  16    12919.45    13914.71   1247.61 o 
  -3   1  16     1524.38     2781.71    810.18 o 
  -1   1  16     1338.82     1215.51    547.67 o 
   1   1  16      805.47      659.10    595.51 o 
   3   1  16     2260.14     2033.14    847.14 o 
   5   1  16     4041.81     3484.07    905.67 o 
   7   1  16     2226.58      215.64    865.63 o 
   9   1  16    47647.49    46411.13   2202.57 o 
 -24   2  16    12478.17    10818.79   1315.38 o 
 -22   2  16     1505.45     2008.50    862.55 o 
 -20   2  16    72761.64    70713.37   2356.60 o 
 -18   2  16   189476.00   189889.48   3582.65 o 
 -16   2  16    26836.18    25759.32   1481.73 o 
 -14   2  16     3148.45     3681.22    807.10 o 
 -12   2  16    59069.88    58419.00   1906.84 o 
 -10   2  16   291855.09   291867.09   3958.47 o 
  -8   2  16   116731.41   115002.02   2559.91 o 
  -6   2  16    13897.23    14641.72   1136.71 o 
  -4   2  16    50757.96    55652.70   2070.11 o 
  -2   2  16   160504.36   162880.64   9980.89 o 
   0   2  16   136453.66   131927.13   7479.50 o 
   2   2  16    72109.83    68085.49   5634.27 o 
   4   2  16    44846.25    44775.38   1909.92 o 
   6   2  16    41127.16    40496.53   1962.29 o 
   8   2  16    67823.55    64185.74   2421.29 o 
  10   2  16    37517.96    35607.74   2045.47 o 
 -25   3  16     9587.89     8736.36   1275.34 o 
 -23   3  16    12362.01    12617.81   1312.30 o 
 -21   3  16    20464.92    22712.68   1487.89 o 
 -19   3  16    21444.27    22623.35   1432.44 o 
 -17   3  16    16122.65    13350.98   1287.66 o 
 -15   3  16    48589.11    49091.18   1842.15 o 
 -13   3  16    56749.59    53373.11   1845.23 o 
 -11   3  16    22563.44    20617.93   1281.50 o 
  -9   3  16     5939.67     6040.90    847.14 o 
  -7   3  16     4905.52     6099.43    856.38 o 
  -5   3  16    27216.84    26911.43   1413.96 o 
  -3   3  16     2764.80     4229.56    825.58 o 
  -1   3  16    61350.00    62607.23   3594.97 o 
   1   3  16    20576.00    20196.56   1016.55 o 
   3   3  16     4418.58     1561.82    893.35 o 
   5   3  16    22086.28    23393.48   1540.26 o 
   7   3  16    37619.52    38179.98   1931.49 o 
   9   3  16    14431.65    14373.71   1392.40 o 
 -24   4  16    10537.95    11151.49   1284.58 o 
 -22   4  16    45974.83    46004.50   2014.66 o 
 -20   4  16   177124.66   176563.14   3631.93 o 
 -18   4  16    19221.56    25540.60   1475.57 o 
 -16   4  16     2413.73     2316.55    924.16 o 
 -14   4  16    29918.14    29243.39   1509.46 o 
 -12   4  16    10747.01    10295.10   1038.14 o 
 -10   4  16     5505.78     8200.35    939.56 o 
  -8   4  16   162619.63   167278.47   3058.96 o 
  -6   4  16    64969.98    67435.69   2085.51 o 
  -4   4  16     7016.46     5874.55   1050.46 o 
  -2   4  16   181937.52   182993.17   6250.37 o 
   0   4  16   294409.94   298557.78   5990.07 o 
   2   4  16    75929.28    77970.94   1679.43 o 
   4   4  16    52282.05    52270.28   2063.95 o 
   6   4  16   114400.39   112845.65   3009.67 o 
   8   4  16    63974.22    62673.20   2461.34 o 
 -23   5  16    10535.31    10073.30   1222.97 o 
 -21   5  16    25368.92    24086.60   1620.35 o 
 -19   5  16     8726.67     8933.51   1121.31 o 
 -17   5  16    19267.97    17676.03   1392.40 o 
 -15   5  16    23218.85    22635.67   1404.72 o 
 -13   5  16    14780.91    15713.74   1266.09 o 
 -11   5  16    13413.72    14305.94   1173.68 o 
  -9   5  16     7136.00     5286.17    871.79 o 
  -7   5  16      627.09     1275.34    816.34 o 
  -5   5  16     6981.00     6330.47   1084.34 o 
  -3   5  16       99.68     -828.66    828.66 o 
  -1   5  16    28712.50    32020.22   1507.92 o 
   1   5  16     6622.50     6545.54    717.76 o 
   3   5  16     2032.39      665.39    862.55 o 
   5   5  16    15614.01    14654.04   1327.70 o 
   7   5  16    43004.99    42739.15   2039.30 o 
   9   5  16     1968.25     1734.33   1204.48 o 
 -24   6  16     1242.07     2615.36    964.20 o 
 -22   6  16    19639.16    18825.06   1592.63 o 
 -20   6  16   108898.23   104494.35   2883.37 o 
 -18   6  16    46207.87    48311.81   2014.66 o 
 -16   6  16    59036.21    55098.20   2008.50 o 
 -14   6  16   232886.80   230441.47   3804.44 o 
 -12   6  16   148926.88   147242.77   3006.59 o 
 -10   6  16    42458.62    42203.14   1752.82 o 
  -8   6  16   232540.19   241823.98   3838.33 o 
  -6   6  16   103485.81   110338.10   2775.55 o 
  -4   6  16     8514.22     8899.63   1139.79 o 
  -2   6  16    51770.00    50829.68   1410.32 o 
   0   6  16    82439.02    86232.20   1945.35 o 
   2   6  16     5076.00     4459.61    670.83 o 
   4   6  16     8827.87    10298.18   1182.92 o 
   6   6  16    51875.81    56080.89   2276.51 o 
   8   6  16    24090.24    26815.94   1737.41 o 
 -23   7  16    36392.28    37258.90   2008.50 o 
 -21   7  16    27025.86    25331.13   1706.61 o 
 -19   7  16    12178.18    10664.76   1198.32 o 
 -17   7  16    19287.30    20359.16   1506.37 o 
 -15   7  16     7230.89     7140.65   1062.78 o 
 -13   7  16     2877.45     3866.05    862.55 o 
 -11   7  16      516.79     1432.44    763.97 o 
  -9   7  16     1352.47      459.00    819.42 o 
  -7   7  16       71.97     1635.76    871.79 o 
  -5   7  16      450.35     -862.55    862.55 o 
  -3   7  16     4566.08     6438.29   1115.15 o 
  -1   7  16     7057.34     7206.99    741.58 o 
   1   7  16     9883.01    10086.61   2202.57 o 
   3   7  16     7991.34     6884.96   1062.78 o 
   5   7  16      114.74     -613.02    874.87 o 
   7   7  16     2476.22     4346.62    976.53 o 
 -22   8  16    11541.60     9913.12   1266.09 o 
 -20   8  16    17185.68    15162.33   1355.43 o 
 -18   8  16    65585.74    63073.67   2264.18 o 
 -16   8  16   120929.67   117044.41   2938.82 o 
 -14   8  16   141069.77   138518.72   3077.44 o 
 -12   8  16   155131.94   158865.56   3256.11 o 
 -10   8  16   179595.39   176624.75   3440.94 o 
  -8   8  16    92211.09    90749.07   2572.24 o 
  -6   8  16    87164.76    93047.14   2787.87 o 
  -4   8  16    93517.44    94969.39   2840.24 o 
  -2   8  16    30588.37    29319.39   1632.68 o 
   0   8  16     2058.75     2387.21    622.60 o 
   2   8  16    13162.19    13997.01   1985.40 o 
   4   8  16    49033.98    47520.12   2045.47 o 
   6   8  16     8372.55     7353.20   1139.79 o 
   8   8  16     2897.62     4017.00   1047.38 o 
 -23   9  16    25658.45    23162.44   1879.12 o 
 -21   9  16     7546.38     7630.45   1173.68 o 
 -19   9  16    19894.77    18458.48   1561.82 o 
 -17   9  16    22396.43    23938.73   1512.54 o 
 -15   9  16    11693.54    12149.58   1173.68 o 
 -13   9  16      506.41     -542.17    757.81 o 
 -11   9  16      507.46     2094.75    874.87 o 
  -9   9  16    16984.47    18655.64   1454.01 o 
  -7   9  16     3791.75     3986.19   1007.33 o 
  -5   9  16    13843.20    14564.70   1512.54 o 
  -3   9  16     6444.74     6647.76   1195.24 o 
  -1   9  16     9451.64     9021.68    832.09 o 
   1   9  16     1555.29     1903.84    640.27 o 
   3   9  16    36929.12    33719.38   1876.04 o 
   5   9  16     8213.31     8665.51   1207.56 o 
   7   9  16     2297.26     3434.78   1075.10 o 
 -22  10  16    72462.91    67956.30   2686.21 o 
 -20  10  16     1763.40     -921.08    921.08 o 
 -18  10  16    18288.04    19068.43   1555.66 o 
 -16  10  16    32396.90    29954.98   1691.21 o 
 -14  10  16    11661.62    11940.10   1173.68 o 
 -12  10  16    12051.71    12510.00   1290.74 o 
 -10  10  16    27501.86    28519.47   1601.87 o 
  -8  10  16     1676.39     3006.59   1059.70 o 
  -6  10  16    67350.31    65153.02   2501.38 o 
  -4  10  16   290028.44   288444.59   4950.40 o 
  -2  10  16    82826.25    80992.86   3240.71 o 
   0  10  16     6157.62     7878.62    907.21 o 
   2  10  16   128595.38   127768.57   4174.10 o 
   4  10  16   177666.64   173707.52   3918.42 o 
   6  10  16     7367.48     6379.76   1179.84 o 
 -21  11  16     3153.28      705.44   1090.50 o 
 -19  11  16    22854.87    23806.27   1620.35 o 
 -17  11  16    24293.37    23587.55   1645.00 o 
 -15  11  16     9636.94     9598.90   1139.79 o 
 -13  11  16    15857.92    14878.92   1361.59 o 
 -11  11  16    45627.32    44066.86   2017.74 o 
  -9  11  16    35693.41    35228.84   1906.84 o 
  -7  11  16    12705.24    12137.25   1386.23 o 
  -5  11  16     3448.60     2467.50   1158.28 o 
  -3  11  16    18103.83    14518.50   1490.97 o 
  -1  11  16       69.92      255.13    623.24 o 
   1  11  16     1523.80     1114.68    715.54 o 
   3  11  16    70605.32    73602.89   2670.81 o 
   5  11  16    44204.09    44100.74   2196.41 o 
 -20  12  16     4205.67     5760.57   1115.15 o 
 -18  12  16     4858.32     3727.43   1087.42 o 
 -16  12  16    30877.41    27595.31   1808.27 o 
 -14  12  16    51349.13    49118.90   2131.72 o 
 -12  12  16    20907.08    23374.99   1574.15 o 
 -10  12  16     2489.96     -899.51    914.91 o 
  -8  12  16     5182.03     6755.58   1145.95 o 
  -6  12  16   114407.67   115229.98   3308.48 o 
  -4  12  16   191960.95   195887.27   4217.23 o 
  -2  12  16    47969.60    42766.97   3684.30 o 
   0  12  16    20612.49    19804.08   1135.24 o 
   2  12  16   106485.51   112694.36   5346.24 o 
   4  12  16    76892.62    64247.35   2609.20 o 
 -19  13  16    21603.98    17823.89   1706.61 o 
 -17  13  16     6805.17     5129.07   1145.95 o 
 -15  13  16      658.71    -1050.46   1050.46 o 
 -13  13  16     2961.58     3194.50   1019.65 o 
 -11  13  16    10845.21    10402.92   1309.22 o 
  -9  13  16     2341.26     2670.81   1041.22 o 
  -7  13  16      117.76     -933.40    933.40 o 
  -5  13  16      217.37     -991.93   1093.58 o 
  -3  13  16      607.49     1497.13    924.16 o 
  -1  13  16     2461.36     -975.23   2341.20 o 
   1  13  16     2206.71      659.76    747.10 o 
   3  13  16     5064.38     1872.96   1201.40 o 
 -18  14  16     1535.50     1256.85    961.12 o 
 -16  14  16    66321.19    64589.29   2593.80 o 
 -14  14  16   305429.31   305267.34   5283.09 o 
 -12  14  16   137369.36   134119.73   3573.40 o 
 -10  14  16    11781.81    12953.59   1420.12 o 
  -8  14  16   103140.09   103939.87   3259.19 o 
  -6  14  16   177766.94   178272.84   4171.03 o 
  -4  14  16    34998.17    38645.14   2110.16 o 
  -2  14  16     8022.64     5731.40   2162.53 o 
   0  14  16    17363.29    15144.35   1126.89 o 
   2  14  16    12642.91    12095.42   1032.96 o 
 -15  15  16      899.98    -1013.49   1013.49 o 
 -13  15  16      126.12    -1013.49   1013.49 o 
 -11  15  16      473.04     1654.24   1007.33 o 
  -9  15  16      484.72     -215.64   1028.89 o 
  -7  15  16     8293.94     6666.25   1290.74 o 
  -5  15  16     1277.40     2636.93   1133.63 o 
  -3  15  16     4312.94     3179.10   1152.11 o 
  -1  15  16     5250.21     5811.79   1389.32 o 
   1  15  16     1547.01      -14.01    763.44 o 
 -14  16  16   147322.59   143040.92   3890.70 o 
 -12  16  16    60842.79    61099.05   2661.57 o 
 -10  16  16     5732.26     5212.24   1232.21 o 
  -8  16  16    54288.81    57257.64   2596.88 o 
  -6  16  16    80674.16    82120.53   3111.33 o 
  -4  16  16    19858.88    24065.03   1894.52 o 
  -2  16  16    21303.79    20092.25   1289.39 o 
 -11  17  16    10046.78     8988.96   1395.48 o 
  -9  17  16    17410.48    15433.41   1638.84 o 
  -7  17  16      287.24     -665.39   1161.36 o 
  -5  17  16     6964.17     7473.34   1386.23 o 
 -23   1  17      855.20      406.63    837.90 o 
 -21   1  17       62.99     -246.44    840.98 o 
 -19   1  17     1957.82     2686.21    871.79 o 
 -17   1  17     9943.81     8169.54   1062.78 o 
 -15   1  17     2809.01     3681.22    837.90 o 
 -13   1  17     3092.91     1035.06    856.38 o 
 -11   1  17      517.05     -757.81    757.81 o 
  -9   1  17      221.27      274.17    680.80 o 
  -7   1  17       72.22     2060.87    748.57 o 
  -5   1  17    13968.75    13150.74   1312.30 o 
  -3   1  17    21768.11    20892.09   1420.12 o 
  -1   1  17     4871.30     6001.49    696.39 o 
   1   1  17        3.12     1472.78    559.80 o 
   3   1  17     5605.41     5495.65    998.09 o 
   5   1  17     3296.20     2800.19   1004.25 o 
   7   1  17     7130.36     6792.55   1179.84 o 
 -24   2  17    20481.48    20112.72   1728.17 o 
 -22   2  17     8537.12     9937.76   1170.60 o 
 -20   2  17    94605.19    96962.48   2735.50 o 
 -18   2  17    66491.54    63997.83   2211.81 o 
 -16   2  17       82.94      671.55    711.60 o 
 -14   2  17     3743.00     2408.97    840.98 o 
 -12   2  17    36199.30    37788.75   1645.00 o 
 -10   2  17     1961.32     2245.70    822.50 o 
  -8   2  17     2127.12     1450.93    785.53 o 
  -6   2  17      347.51     1641.92    816.34 o 
  -4   2  17    61166.89    61709.00   2230.30 o 
  -2   2  17    24300.28    24740.59   1018.19 o 
   0   2  17    11330.33    11020.16   1273.80 o 
   2   2  17     3075.72     2509.67   1413.96 o 
   4   2  17    18520.75    19219.37   1534.10 o 
   6   2  17      101.61      794.77    896.43 o 
   8   2  17    25165.05    25534.44   1768.22 o 
 -23   3  17       22.11     -505.21    834.82 o 
 -21   3  17     5008.40     4112.50   1041.22 o 
 -19   3  17      148.19     -816.34    816.34 o 
 -17   3  17     9059.76     9481.84   1053.54 o 
 -15   3  17        9.57     2430.53    757.81 o 
 -13   3  17     1641.50      918.00    810.18 o 
 -11   3  17     1242.64     1829.83    819.42 o 
  -9   3  17       41.10     2153.28    736.24 o 
  -7   3  17      601.34     2076.27    825.58 o 
  -5   3  17    16315.56    19228.61   1290.74 o 
  -3   3  17    35824.09    36168.40   1632.68 o 
  -1   3  17      908.31      192.67    572.77 o 
   1   3  17     9895.88    10412.90   1226.05 o 
   3   3  17    15427.79    15199.29   1376.99 o 
   5   3  17    26521.22    25343.45   1700.45 o 
   7   3  17     8124.91     6783.31   1226.05 o 
 -24   4  17     3074.76     1574.15   1047.38 o 
 -22   4  17    46229.92    41392.96   2042.39 o 
 -20   4  17      625.78     1731.25    914.91 o 
 -18   4  17     6287.38     5138.31   1010.41 o 
 -16   4  17    22845.80    21708.43   1346.19 o 
 -14   4  17    40880.09    41765.71   1814.43 o 
 -12   4  17     4583.47     4439.03    871.79 o 
 -10   4  17       90.96     -674.63    720.84 o 
  -8   4  17     1589.00      859.47    856.38 o 
  -6   4  17       53.53     -203.31    708.52 o 
  -4   4  17    11050.34    10954.33   1269.17 o 
  -2   4  17      932.48     1688.06    611.99 o 
   0   4  17    84999.95    89090.64   4717.82 o 
   2   4  17    13215.74    13414.96    900.66 o 
   4   4  17    19026.16    18637.15   1543.34 o 
   6   4  17      367.68      101.66    948.80 o 
   8   4  17     7111.53     7997.03   1219.89 o 
 -23   5  17     5029.30     3573.40   1072.02 o 
 -21   5  17    13659.70    12590.09   1333.87 o 
 -19   5  17     1544.01     2784.79    958.04 o 
 -17   5  17     1723.92      551.41    837.90 o 
 -15   5  17    20513.49    21286.40   1444.76 o 
 -13   5  17    35661.89    32542.63   1657.32 o 
 -11   5  17      274.00     -579.14    776.29 o 
  -9   5  17     4745.61     4497.56    896.43 o 
  -7   5  17      924.74      495.96    797.85 o 
  -5   5  17       55.78     2871.05    995.01 o 
  -3   5  17     1134.30     2144.04    884.11 o 
  -1   5  17    39032.55    39696.71   1632.68 o 
   1   5  17    34213.36    34399.77   3052.80 o 
   3   5  17     1783.30     3906.10    890.27 o 
   5   5  17    18428.49    16795.00   1589.55 o 
   7   5  17     1342.43     2892.61    988.85 o 
 -22   6  17    21743.74    20950.63   1688.13 o 
 -20   6  17    34214.39    29631.53   1808.27 o 
 -18   6  17      416.64    -1001.17   1001.17 o 
 -16   6  17     4831.52     5658.92    945.72 o 
 -14   6  17   141818.11   140980.05   3148.29 o 
 -12   6  17    75500.05    79215.60   2356.60 o 
 -10   6  17    42796.00    43715.68   1783.62 o 
  -8   6  17    38212.34    39479.96   1771.30 o 
  -6   6  17    14022.68    15131.52   1429.36 o 
  -4   6  17       41.22     -930.32    930.32 o 
  -2   6  17    61347.63    64360.66   1602.10 o 
   0   6  17    55284.27    57485.45   4340.46 o 
   2   6  17     1225.31     2658.61    605.99 o 
   4   6  17      598.74      517.53    859.47 o 
   6   6  17      620.20     1152.11   1081.26 o 
 -23   7  17     7108.94     8052.48   1263.01 o 
 -21   7  17     2341.43    -1004.25   1004.25 o 
 -19   7  17      424.90     -101.66    893.35 o 
 -17   7  17      212.47      -89.34    859.47 o 
 -15   7  17    13294.75    13566.62   1312.30 o 
 -13   7  17    24208.28    23618.36   1515.62 o 
 -11   7  17     2430.26     2476.74    871.79 o 
  -9   7  17     4806.57     4325.05    985.77 o 
  -7   7  17     4343.89     5588.06   1047.38 o 
  -5   7  17    29157.13    28966.14   1863.72 o 
  -3   7  17      109.08     -881.03    881.03 o 
  -1   7  17     7284.22     5192.94   1090.50 o 
   1   7  17       66.44     -552.96    552.96 o 
   3   7  17     3336.41     1537.18   1007.33 o 
   5   7  17     5326.45     1789.78   1035.06 o 
 -22   8  17      179.60     2938.82    988.85 o 
 -20   8  17     3097.80     2904.93    884.11 o 
 -18   8  17    25904.96    24896.77   1651.16 o 
 -16   8  17    47888.83    49574.82   2060.87 o 
 -14   8  17    32989.57    34680.51   1740.49 o 
 -12   8  17    27458.13    27715.45   1583.39 o 
 -10   8  17    79876.25    81760.11   2495.22 o 
  -8   8  17    28208.41    27823.26   1694.29 o 
  -6   8  17   106377.19   114099.44   3216.06 o 
  -4   8  17    35443.89    38293.96   1956.13 o 
  -2   8  17     6257.15     7023.46    808.73 o 
   0   8  17     1141.89     1966.51    674.96 o 
   2   8  17     5718.19     6527.63    789.98 o 
   4   8  17        3.70       46.21    902.59 o 
   6   8  17     1806.31     1703.53   1007.33 o 
 -21   9  17      430.23     2107.08    988.85 o 
 -19   9  17     1860.56     1216.81   1010.41 o 
 -17   9  17     2848.69     3163.70   1010.41 o 
 -15   9  17      822.03     2350.44    853.30 o 
 -13   9  17      922.98     2267.26    844.06 o 
 -11   9  17     2665.54     3391.65    958.04 o 
  -9   9  17     1133.81     2396.65    918.00 o 
  -7   9  17    15729.19    16209.70   1466.33 o 
  -5   9  17    94512.83    96839.26   3077.44 o 
  -3   9  17    34572.77    33180.30   1903.76 o 
  -1   9  17     2802.75     3207.44   1195.24 o 
   1   9  17    17496.90    18691.25   1284.58 o 
   3   9  17    23709.73    23313.38   1758.98 o 
   5   9  17     5948.60     7950.82   1226.05 o 
 -20  10  17      895.99      412.79    964.20 o 
 -18  10  17    10913.17     9808.38   1340.03 o 
 -16  10  17    11362.72    11296.27   1238.37 o 
 -14  10  17      487.55     -412.79    853.30 o 
 -12  10  17      747.20      255.68    844.06 o 
 -10  10  17    22465.64    21991.84   1657.32 o 
  -8  10  17     1885.15     2954.22    954.96 o 
  -6  10  17    15369.30    16893.58   1604.95 o 
  -4  10  17    23421.78    22558.66   1820.59 o 
  -2  10  17     6314.48     6076.43    808.06 o 
   0  10  17        5.37      266.57    896.43 o 
   2  10  17      431.82      969.37    726.25 o 
   4  10  17     5877.59     4750.16   1235.29 o 
 -19  11  17     2810.04     1081.26    985.77 o 
 -17  11  17     6308.75     7590.40   1152.11 o 
 -15  11  17     1473.63      437.43    834.82 o 
 -13  11  17     3195.33     2763.23    979.61 o 
 -11  11  17     1973.45     2470.58   1019.65 o 
  -9  11  17      608.04     -480.56   1010.41 o 
  -7  11  17      819.58     2824.84   1025.81 o 
  -5  11  17     9317.66    11628.97   1404.72 o 
  -3  11  17    10918.38     9805.30   1370.83 o 
  -1  11  17      580.76      614.96   1892.98 o 
   1  11  17      129.94     1664.85    732.53 o 
   3  11  17    18268.18    17321.77   1688.13 o 
 -18  12  17    17406.23    16881.26   1586.47 o 
 -16  12  17    52190.19    53973.81   2282.67 o 
 -14  12  17     4654.36     5039.73   1087.42 o 
 -12  12  17      113.48      -70.85    908.75 o 
 -10  12  17    14576.86    13058.33   1395.48 o 
  -8  12  17       89.50     1478.65   1010.41 o 
  -6  12  17    32176.43    37015.54   2113.24 o 
  -4  12  17       28.68      763.97   1068.94 o 
  -2  12  17     3540.07     2483.40    796.04 o 
   0  12  17    20322.91    21062.88   1880.66 o 
   2  12  17    10181.79    10795.68   1012.88 o 
 -17  13  17    18837.25    16865.85   1645.00 o 
 -15  13  17    37762.89    39433.75   2100.92 o 
 -13  13  17    11033.02    13554.29   1447.84 o 
 -11  13  17     4473.36     4349.70   1127.47 o 
  -9  13  17    19376.77    19826.23   1749.74 o 
  -7  13  17     2482.35     1429.36   1213.73 o 
  -5  13  17     2252.68       27.72   1136.71 o 
  -3  13  17      220.22     2439.77    976.53 o 
  -1  13  17      186.42     -657.30    657.30 o 
   1  13  17     2099.99     1944.53    770.96 o 
 -16  14  17    21543.95    18036.45   1657.32 o 
 -14  14  17      120.16     2190.25   1072.02 o 
 -12  14  17       17.68     -933.40    933.40 o 
 -10  14  17    22803.51    24684.21   1900.68 o 
  -8  14  17      364.82     -508.29   1102.83 o 
  -6  14  17    16455.01    15929.37   1669.64 o 
  -4  14  17      243.29     2254.94   1152.11 o 
  -2  14  17      765.21     2595.67    740.87 o 
   0  14  17     4098.52     3456.32    830.64 o 
 -13  15  17     1028.69     -363.50   1102.83 o 
 -11  15  17      186.95      -64.69    945.72 o 
  -9  15  17    28456.41    29918.02   1943.81 o 
  -7  15  17    29679.33    31131.75   2205.65 o 
  -5  15  17     1194.88     2026.98   1121.31 o 
  -3  15  17     3483.14     2279.59   1179.84 o 
 -10  16  17      498.52     1395.48   1099.75 o 
  -8  16  17     3203.06     4765.57   1281.50 o 
  -6  16  17    10750.38    11065.23   1595.71 o 
 -24   0  18    10835.01    11946.26   1364.67 o 
 -22   0  18     4222.56     2559.91    995.01 o 
 -20   0  18    35313.27    34951.59   1811.35 o 
 -18   0  18    13955.23    13748.37   1315.38 o 
 -16   0  18     3383.02     3631.93    914.91 o 
 -14   0  18   107715.41   102285.63   2658.49 o 
 -12   0  18   357477.69   348872.09   4694.71 o 
 -10   0  18    58301.27    58209.53   2073.19 o 
  -8   0  18    18006.84    17195.47   1435.52 o 
  -6   0  18   412464.97   412897.66   5554.18 o 
  -4   0  18   415645.13   431661.09   6068.63 o 
  -2   0  18    41607.47    43576.74   1355.74 o 
   0   0  18     7546.95     7592.64    768.92 o 
   2   0  18    75154.34    77837.55   6053.23 o 
   4   0  18    36557.49    35019.36   1879.12 o 
   6   0  18     8840.63    10495.33   1284.58 o 
 -23   1  18    17943.02    17411.11   1497.13 o 
 -21   1  18    27251.62    23892.52   1620.35 o 
 -19   1  18    50836.78    54753.18   2187.17 o 
 -17   1  18    47796.04    48425.80   1940.73 o 
 -15   1  18    14203.41    15695.26   1303.06 o 
 -13   1  18      828.79     1552.58    807.10 o 
 -11   1  18      198.80     1361.59    788.61 o 
  -9   1  18    13191.39    12497.67   1198.32 o 
  -7   1  18      461.42     2270.34    850.22 o 
  -5   1  18    56165.87    60236.51   2393.56 o 
  -3   1  18    17901.97    18637.15   1534.10 o 
  -1   1  18     7920.00     7663.94   1175.22 o 
   1   1  18     1289.86     -859.47    859.47 o 
   3   1  18     9423.14     8345.13   1226.05 o 
   5   1  18     1986.44      628.43   1195.24 o 
 -24   2  18    40828.00    42890.09   2125.56 o 
 -22   2  18   104577.51   103881.34   3028.15 o 
 -20   2  18    92039.24    86547.24   2701.62 o 
 -18   2  18    27141.15    25910.26   1580.31 o 
 -16   2  18    22827.28    22755.81   1426.28 o 
 -14   2  18   124483.61   116548.44   2843.32 o 
 -12   2  18   156244.22   153622.52   3176.02 o 
 -10   2  18    38517.45    38029.04   1678.88 o 
  -8   2  18     5195.57     5064.38    921.08 o 
  -6   2  18   113782.92   114077.86   2815.60 o 
  -4   2  18   178317.61   183796.22   3699.71 o 
  -2   2  18    33955.43    35173.41   5377.05 o 
   0   2  18    13162.28    13096.85    886.76 o 
   2   2  18    58762.44    58794.95   1576.99 o 
   4   2  18    67760.50    63591.20   2522.95 o 
   6   2  18    41426.39    37875.01   2017.74 o 
 -23   3  18    11143.40     8905.79   1361.59 o 
 -21   3  18     6254.26     3003.51   1121.31 o 
 -19   3  18    12666.79    13286.29   1272.26 o 
 -17   3  18    11829.02     9087.54   1167.52 o 
 -15   3  18     4305.21     3770.56    921.08 o 
 -13   3  18     2737.35     2088.59    918.00 o 
 -11   3  18     7667.13     7211.50   1010.41 o 
  -9   3  18    38758.58    37841.12   1725.09 o 
  -7   3  18    32356.14    33707.06   1611.11 o 
  -5   3  18     3632.82     2566.07    893.35 o 
  -3   3  18      247.83     1182.92    773.21 o 
  -1   3  18     4559.68     5887.60   1689.67 o 
   1   3  18     1424.54     2136.90    612.94 o 
   3   3  18    22200.82    23411.96   1675.80 o 
   5   3  18    53786.88    48847.82   2261.10 o 
 -22   4  18   291321.38   289744.56   5024.33 o 
 -20   4  18   111312.34   111542.58   3049.72 o 
 -18   4  18    14720.42    12728.71   1238.37 o 
 -16   4  18   155493.47   152775.36   3330.04 o 
 -14   4  18   149251.05   142951.58   3216.06 o 
 -12   4  18    14486.90    15877.01   1299.98 o 
 -10   4  18    16368.67    16785.76   1340.03 o 
  -8   4  18    28599.58    30454.03   1589.55 o 
  -6   4  18     1995.06     1592.63    905.67 o 
  -4   4  18    21072.08    21887.10   1484.81 o 
  -2   4  18    63529.93    61007.97   1554.16 o 
   0   4  18    24049.95    23308.13   1095.14 o 
   2   4  18    17755.95    17231.81   1162.90 o 
   4   4  18    88863.81    82511.76   2766.31 o 
   6   4  18    94626.33    88469.48   3003.51 o 
 -23   5  18    19146.66    17546.65   1762.06 o 
 -21   5  18    13715.68    16761.12   1577.23 o 
 -19   5  18     9394.51    10064.06   1142.87 o 
 -17   5  18    15647.75    17602.10   1438.60 o 
 -15   5  18     2253.13     1333.87    877.95 o 
 -13   5  18     5203.42     5926.92    958.04 o 
 -11   5  18    19812.37    20356.08   1349.27 o 
  -9   5  18     5912.21     7525.71   1004.25 o 
  -7   5  18     3635.89     3841.41    942.64 o 
  -5   5  18    11355.69    12753.36   1413.96 o 
  -3   5  18      133.13     -341.94    881.03 o 
  -1   5  18      334.55     1066.48    633.05 o 
   1   5  18     2020.31     1736.05    652.06 o 
   3   5  18     2065.46     2455.18   1121.31 o 
   5   5  18    38268.75    34908.46   2063.95 o 
 -22   6  18    47756.72    46207.82   2251.86 o 
 -20   6  18     5832.61     5012.01   1062.78 o 
 -18   6  18     1352.38     2375.08    862.55 o 
 -16   6  18   104500.40   106576.79   2846.40 o 
 -14   6  18   110062.87   112331.20   2895.69 o 
 -12   6  18    14721.60    13933.20   1296.90 o 
 -10   6  18    81216.05    80752.79   2427.45 o 
  -8   6  18   249595.06   244159.03   4186.43 o 
  -6   6  18    48626.49    48721.52   2217.98 o 
  -4   6  18    60304.56    62916.56   2458.26 o 
  -2   6  18   148588.19   149022.27   2461.25 o 
   0   6  18    49781.00    45552.09   1623.43 o 
   2   6  18    13322.50    13915.83    983.39 o 
   4   6  18    51215.47    50067.71   2285.75 o 
 -21   7  18    33346.26    35037.85   1965.37 o 
 -19   7  18    25495.13    26283.01   1638.84 o 
 -17   7  18    30275.20    30968.48   1718.93 o 
 -15   7  18     7626.18     8224.99   1201.40 o 
 -13   7  18     2899.48     2427.45    939.56 o 
 -11   7  18     8814.12     8462.19   1062.78 o 
  -9   7  18     2892.50     1919.16    942.64 o 
  -7   7  18    31998.02    33100.20   1835.99 o 
  -5   7  18     6340.85     6250.38   1290.74 o 
  -3   7  18     1108.27      995.01   1035.06 o 
  -1   7  18    11097.04    12568.99   1048.92 o 
   1   7  18     5205.79     5598.21    752.57 o 
   3   7  18      261.31     -958.04    958.04 o 
   5   7  18      147.16     -674.63    970.36 o 
 -20   8  18     3902.80     4894.95   1044.30 o 
 -18   8  18    16051.79    14925.13   1380.07 o 
 -16   8  18    27435.52    28091.27   1663.48 o 
 -14   8  18    24805.48    23720.01   1527.94 o 
 -12   8  18    52288.17    49297.58   2051.63 o 
 -10   8  18   155123.09   159216.73   3551.84 o 
  -8   8  18   172690.55   173390.20   3822.93 o 
  -6   8  18   118690.42   122527.73   3407.06 o 
  -4   8  18    83427.60    88762.14   3025.07 o 
  -2   8  18    69121.43    66162.92   3642.72 o 
   0   8  18    62186.86    59410.26   1693.42 o 
   2   8  18    48729.49    49336.47   2367.38 o 
   4   8  18    17708.14    18242.85   1558.74 o 
 -21   9  18    11193.55    11896.97   1340.03 o 
 -19   9  18    13380.11    13628.23   1370.83 o 
 -17   9  18     6723.95     5948.49   1124.39 o 
 -15   9  18     7427.36     8138.74   1105.91 o 
 -13   9  18    15030.89    14617.07   1420.12 o 
 -11   9  18    15139.64    17817.73   1506.37 o 
  -9   9  18     1384.64     -572.98   1013.49 o 
  -7   9  18     2300.26     1657.32   1096.67 o 
  -5   9  18      303.89     1296.90   1081.26 o 
  -3   9  18     9221.40    10011.69   1315.38 o 
  -1   9  18     2104.36      106.53    904.13 o 
   1   9  18    24852.11    23364.52   1314.47 o 
   3   9  18     4006.48     6416.73   1195.24 o 
 -20  10  18    65072.86    65944.72   2569.15 o 
 -18  10  18   155253.16   151758.80   3742.83 o 
 -16  10  18    32867.26    32320.83   1832.91 o 
 -14  10  18     5560.67     4707.04   1044.30 o 
 -12  10  18    47270.21    44633.67   2073.19 o 
 -10  10  18    61115.94    63018.22   2412.05 o 
  -8  10  18     9914.80    10224.25   1287.66 o 
  -6  10  18    31683.97    36886.16   2051.63 o 
  -4  10  18    16492.42    16339.08   1527.94 o 
  -2  10  18     5353.62     5044.38    831.00 o 
   0  10  18    61563.45    63821.69   5087.48 o 
   2  10  18    80533.31    77190.59   3436.32 o 
 -19  11  18     1914.83     4854.90   1167.52 o 
 -17  11  18     3030.18     2738.58   1078.18 o 
 -15  11  18     3929.33     4087.85   1035.06 o 
 -13  11  18    31434.08    32474.85   1835.99 o 
 -11  11  18    11590.85    11379.44   1370.83 o 
  -9  11  18     1916.84     2547.59    973.44 o 
  -7  11  18    15857.80    17528.17   1725.09 o 
  -5  11  18    14392.66    14607.83   1571.07 o 
  -3  11  18    10870.37     8659.34   1346.19 o 
  -1  11  18      183.21     1552.46    706.93 o 
   1  11  18    21029.13    22021.22   2079.35 o 
 -18  12  18   139097.33   133879.45   3638.10 o 
 -16  12  18    72636.84    77324.16   2787.87 o 
 -14  12  18    11729.47    11166.89   1364.67 o 
 -12  12  18    17061.06    17574.37   1531.02 o 
 -10  12  18    55194.19    54817.87   2504.46 o 
  -8  12  18    63777.64    66871.96   2658.49 o 
  -6  12  18    23909.03    27050.05   2014.66 o 
  -4  12  18     6945.46     4673.15   1306.14 o 
  -2  12  18    24673.70    27036.19   1374.48 o 
   0  12  18    77699.16    76316.13   5215.32 o 
 -15  13  18     6099.83     6527.62   1238.37 o 
 -13  13  18    27988.91    29212.58   1919.16 o 
 -11  13  18      206.75    -1038.14   1038.14 o 
  -9  13  18    13702.19    15950.94   1574.15 o 
  -7  13  18       65.59       95.50   1044.30 o 
  -5  13  18     3848.82      412.79   1118.23 o 
  -3  13  18      375.21      477.48    918.00 o 
  -1  13  18     3019.05     1249.81    836.42 o 
 -14  14  18    25428.98    25602.21   2011.58 o 
 -12  14  18     6270.92     8493.00   1296.90 o 
 -10  14  18   112765.13   107593.36   3477.91 o 
  -8  14  18   237970.55   232246.64   5061.30 o 
  -6  14  18    45314.14    47135.05   2498.30 o 
  -4  14  18    13267.59    12996.72   1592.63 o 
  -9  15  18    10304.91     8551.53   1564.90 o 
  -7  15  18     8592.99    10230.41   1484.81 o 
 -23   1  19     2570.13     2291.91   1105.91 o 
 -21   1  19     1654.75     2855.64   1016.57 o 
 -19   1  19        8.84     -791.69    791.69 o 
 -17   1  19      163.53     -782.45    782.45 o 
 -15   1  19      890.75     -619.18    791.69 o 
 -13   1  19    13770.42    14124.19   1352.35 o 
 -11   1  19     6944.66     6179.53    961.12 o 
  -9   1  19     5416.27     6770.99    991.93 o 
  -7   1  19     7338.57     8468.35   1090.50 o 
  -5   1  19      125.02      280.33   1013.49 o 
  -3   1  19      725.32     -890.27    921.08 o 
  -1   1  19     1190.81      341.48    582.31 o 
   1   1  19    10815.07     9853.40    885.30 o 
   3   1  19    19254.03    16449.98   1518.70 o 
 -22   2  19     3515.41     1894.52    939.56 o 
 -20   2  19    10031.84     9900.79   1186.00 o 
 -18   2  19    32408.44    31328.90   1758.98 o 
 -16   2  19      612.36      773.21    828.66 o 
 -14   2  19    57385.84    55806.72   2137.88 o 
 -12   2  19    17452.52    17940.96   1398.56 o 
 -10   2  19       60.89     1487.89    865.63 o 
  -8   2  19    30743.61    32598.07   1709.69 o 
  -6   2  19    16775.83    17993.32   1497.13 o 
  -4   2  19     5665.46     4546.85   1136.71 o 
  -2   2  19      463.10      398.66   1999.26 o 
   0   2  19      440.20     1548.15   1056.62 o 
   2   2  19    22711.25    25424.10   1232.06 o 
   4   2  19     8106.56     9256.97   1290.74 o 
 -21   3  19     1713.89     -927.24    927.24 o 
 -19   3  19      163.74     1355.43    899.51 o 
 -17   3  19     4356.23     1506.37    961.12 o 
 -15   3  19       11.53     -304.97    868.71 o 
 -13   3  19    13288.30    13461.88   1287.66 o 
 -11   3  19     2603.23     2199.49    881.03 o 
  -9   3  19      193.02      277.25    804.02 o 
  -7   3  19      822.50     -739.33    834.82 o 
  -5   3  19       60.07      807.10   1068.94 o 
  -3   3  19      337.21     -770.13    770.13 o 
  -1   3  19      217.71     -466.18    627.05 o 
   1   3  19    18325.09    19742.88   1375.45 o 
   3   3  19    23500.15    23045.38   1780.54 o 
 -22   4  19    37615.84    37006.30   2033.14 o 
 -20   4  19    15982.74    16893.58   1444.76 o 
 -18   4  19    41078.13    40511.93   1943.81 o 
 -16   4  19    30944.21    24862.89   1681.96 o 
 -14   4  19    16151.64    15818.47   1386.23 o 
 -12   4  19     2188.37      625.35    884.11 o 
 -10   4  19    18003.24    20078.84   1386.23 o 
  -8   4  19     4481.67     4802.53    961.12 o 
  -6   4  19        1.47     2473.66    881.03 o 
  -4   4  19     3118.62     4512.96    970.36 o 
  -2   4  19    16830.76    15585.28    991.08 o 
   0   4  19       57.14     1442.19   1022.73 o 
   2   4  19     6716.20     8123.88   1663.48 o 
   4   4  19     2044.73     4328.13   1121.31 o 
 -21   5  19     2910.43     4115.58   1041.22 o 
 -19   5  19       86.13      289.57    887.19 o 
 -17   5  19    19104.34    21902.50   1632.68 o 
 -15   5  19    13153.56    12328.25   1404.72 o 
 -13   5  19      435.39      640.75    742.41 o 
 -11   5  19     5536.00     6829.52    988.85 o 
  -9   5  19    64125.65    64278.16   2264.18 o 
  -7   5  19    41775.51    41648.64   1999.26 o 
  -5   5  19      516.72      680.80   1001.17 o 
  -3   5  19     9354.76     9004.36   1213.73 o 
  -1   5  19      256.58     -205.20    916.46 o 
   1   5  19     2654.53     1697.67    702.57 o 
   3   5  19     2281.81     4534.53   1022.73 o 
 -20   6  19     5877.83     6173.36   1084.34 o 
 -18   6  19     4185.20     5092.10   1050.46 o 
 -16   6  19    39415.68    39378.30   1922.25 o 
 -14   6  19    13460.48    12707.15   1296.90 o 
 -12   6  19     6433.13     5674.32   1013.49 o 
 -10   6  19      471.52     1275.34    865.63 o 
  -8   6  19    91186.84    95573.17   2861.80 o 
  -6   6  19    12274.36    12084.88   1490.97 o 
  -4   6  19    55759.45    52285.68   2405.89 o 
  -2   6  19     8614.46     8084.18    822.96 o 
   0   6  19    13054.43    13230.23    982.13 o 
   2   6  19       69.88     -425.10    673.01 o 
 -21   7  19     2283.36     2285.75   1028.89 o 
 -19   7  19      201.41     -231.04   1022.73 o 
 -17   7  19     6922.18     9059.81   1170.60 o 
 -15   7  19     6647.03     5886.88   1068.94 o 
 -13   7  19      151.51     -902.59    902.59 o 
 -11   7  19      104.04     1010.41    859.47 o 
  -9   7  19    28219.69    27672.32   1777.46 o 
  -7   7  19    35303.63    38565.04   2063.95 o 
  -5   7  19     2002.66     2476.74   1121.31 o 
  -3   7  19     9950.85     9016.68   1327.70 o 
  -1   7  19    22659.70    23326.53   1444.76 o 
   1   7  19    21811.46    22608.68   1230.75 o 
 -20   8  19     6111.81     4694.71   1112.07 o 
 -18   8  19      233.85     2291.91    887.19 o 
 -16   8  19     7658.85     8905.79   1164.44 o 
 -14   8  19     5901.00     7485.67   1105.91 o 
 -12   8  19    65515.46    63606.60   2396.65 o 
 -10   8  19    40494.96    44313.30   2057.79 o 
  -8   8  19    30588.95    30028.92   1854.47 o 
  -6   8  19     1129.96     4189.51   1204.48 o 
  -4   8  19    49380.59    50726.94   2372.00 o 
  -2   8  19     2060.23     1314.05    746.58 o 
   0   8  19    42893.68    45667.21   1602.42 o 
   2   8  19      295.18     -303.61   1617.27 o 
 -19   9  19     6295.94     3490.23   1133.63 o 
 -17   9  19      945.48     1463.25    973.44 o 
 -15   9  19      436.09     -486.72    884.11 o 
 -13   9  19     3611.59     4710.12   1041.22 o 
 -11   9  19     6003.51     6065.55   1136.71 o 
  -9   9  19      304.50     2356.60   1025.81 o 
  -7   9  19     4119.85     5042.81   1186.00 o 
  -5   9  19     2104.29     2522.95   1152.11 o 
  -3   9  19     1876.45     1799.02   1078.18 o 
  -1   9  19    31334.79    31458.79   1406.30 o 
   1   9  19    46942.23    46656.72   1642.32 o 
 -18  10  19    11170.73    11709.06   1383.15 o 
 -16  10  19     7180.49     6835.68   1207.56 o 
 -14  10  19     6223.21    10322.83   1296.90 o 
 -12  10  19    32842.51    33562.27   1909.92 o 
 -10  10  19     2095.14     1962.29   1062.78 o 
  -8  10  19     2158.56      187.91   1075.10 o 
  -6  10  19      307.37      844.06   1093.58 o 
  -4  10  19     1802.55     3647.34   1127.47 o 
  -2  10  19     1867.52     1858.87    772.16 o 
   0  10  19     3204.48     4781.76    864.64 o 
 -17  11  19     4761.01     5474.09   1182.92 o 
 -15  11  19      938.03     1577.23   1007.33 o 
 -13  11  19     5135.39     4454.43   1176.76 o 
 -11  11  19    12142.84     7938.50   1417.04 o 
  -9  11  19     7985.03     5107.50   1278.42 o 
  -7  11  19     4252.79     4577.65   1189.08 o 
  -5  11  19     2517.22     2587.64   1164.44 o 
  -3  11  19     1004.54     -268.01   1068.94 o 
  -1  11  19      405.75     1669.24    782.45 o 
 -16  12  19    19455.86    17466.55   1620.35 o 
 -14  12  19      519.22      899.51    988.85 o 
 -12  12  19    11262.97    12728.71   1484.81 o 
 -10  12  19    47421.89    51432.38   2556.83 o 
  -8  12  19     1826.62     1592.63   1164.44 o 
  -6  12  19      262.81     1497.13   1096.67 o 
  -4  12  19     8878.53    10473.77   1417.04 o 
 -13  13  19    13234.73    15153.08   1534.10 o 
 -11  13  19    42455.55    47594.05   2492.14 o 
  -9  13  19    33508.38    35595.42   2199.49 o 
  -7  13  19     3510.83     1925.33   1216.81 o 
  -5  13  19     8263.51     9956.24   1509.46 o 
 -22   0  20     1095.07     2649.25   1084.34 o 
 -20   0  20    12514.62    11958.58   1306.14 o 
 -18   0  20    14407.73    15313.27   1373.91 o 
 -16   0  20     5362.67     5261.53   1059.70 o 
 -14   0  20     4328.65     3635.01    979.61 o 
 -12   0  20     1786.00     2834.08    911.83 o 
 -10   0  20     1879.73     1099.75    831.74 o 
  -8   0  20   105422.91   106777.02   3000.43 o 
  -6   0  20   272044.59   278759.44   5150.63 o 
  -4   0  20    38717.51    39467.64   2168.69 o 
  -2   0  20    14059.86    15159.24   1025.79 o 
   0   0  20   139952.77   145106.89   5082.86 o 
   2   0  20   118481.25   117112.57   5737.47 o 
 -21   1  20    43977.58    43715.68   2177.93 o 
 -19   1  20    27009.81    24770.47   1697.37 o 
 -17   1  20     6100.60     5939.25   1056.62 o 
 -15   1  20    11096.60     9287.77   1179.84 o 
 -13   1  20    31352.28    32354.71   1749.74 o 
 -11   1  20    35028.56    33833.36   1820.59 o 
  -9   1  20     1907.20      551.41    948.80 o 
  -7   1  20    13434.96    16425.34   1441.68 o 
  -5   1  20     4398.25     4516.04   1207.56 o 
  -3   1  20     7594.26     6016.26   1158.28 o 
  -1   1  20     5269.52     5553.78    894.89 o 
   1   1  20    66440.42    68324.47   1865.33 o 
 -20   2  20    24985.38    21779.28   1728.17 o 
 -18   2  20    91868.88    94159.21   2871.05 o 
 -16   2  20    86493.97    84212.20   2670.81 o 
 -14   2  20    36471.43    36950.85   1839.07 o 
 -12   2  20    19946.65    21730.00   1454.01 o 
 -10   2  20    44868.07    46383.41   1983.86 o 
  -8   2  20   125635.55   117638.95   3089.76 o 
  -6   2  20   126905.46   136534.86   3453.26 o 
  -4   2  20    16913.19    17096.89   1518.70 o 
  -2   2  20     9147.40    10316.23   1806.73 o 
   0   2  20    71264.26    69683.77   2878.75 o 
   2   2  20    62493.74    63203.57   4067.83 o 
 -21   3  20    21992.52    20334.52   1740.49 o 
 -19   3  20     6811.84     6521.46   1158.28 o 
 -17   3  20     1100.90     1145.95    991.93 o 
 -15   3  20      251.24       64.69    859.47 o 
 -13   3  20     3552.16     3829.09    951.88 o 
 -11   3  20      223.86      415.87    856.38 o 
  -9   3  20      290.87     1303.06    936.48 o 
  -7   3  20       15.97     -819.42    819.42 o 
  -5   3  20     8493.97     9635.87   1229.13 o 
  -3   3  20    26743.33    28380.84   1651.16 o 
  -1   3  20     6591.32     8035.52    801.30 o 
   1   3  20     1626.07     2047.41    714.38 o 
 -20   4  20    11170.79    12186.54   1361.59 o 
 -18   4  20   170486.33   171304.70   3807.52 o 
 -16   4  20   253856.16   241839.39   4472.92 o 
 -14   4  20    57388.94    61225.36   2307.31 o 
 -12   4  20    40847.34    43019.48   1928.41 o 
 -10   4  20   167220.02   173205.39   3665.82 o 
  -8   4  20   100208.94   104780.85   2886.45 o 
  -6   4  20    19334.87    20414.61   1635.76 o 
  -4   4  20    22248.05    24000.34   1715.85 o 
  -2   4  20    20454.36    20352.98   1155.22 o 
   0   4  20    14125.07    13923.31   1002.31 o 
   2   4  20    26855.70    27427.68   1350.37 o 
 -21   5  20    18288.18    14580.11   1500.21 o 
 -19   5  20    10374.98    10295.10   1318.46 o 
 -17   5  20     4259.90     6419.81   1115.15 o 
 -15   5  20     3433.89     3065.12    954.96 o 
 -13   5  20     7876.54     8160.30   1170.60 o 
 -11   5  20     1232.68     2479.82    964.20 o 
  -9   5  20      596.15     2932.66   1031.97 o 
  -7   5  20     1834.63     1099.75    991.93 o 
  -5   5  20     3382.45     3185.26   1158.28 o 
  -3   5  20       54.25     -508.29    967.28 o 
  -1   5  20      559.65      891.66   1267.63 o 
   1   5  20      112.71      199.59   1397.02 o 
 -20   6  20     1824.66     3225.31   1105.91 o 
 -18   6  20    40071.37    38999.40   2036.22 o 
 -16   6  20    92804.25    95326.73   2904.93 o 
 -14   6  20    10334.00    10276.62   1250.69 o 
 -12   6  20    16099.84    17885.51   1561.82 o 
 -10   6  20    85954.70    86599.61   2750.91 o 
  -8   6  20    47496.95    48884.79   2168.69 o 
  -6   6  20    25437.27    25965.71   2033.14 o 
  -4   6  20   108632.88   117552.69   3385.49 o 
  -2   6  20    72509.03    71578.13   1914.55 o 
   0   6  20    19674.37    17543.07   2390.48 o 
 -19   7  20    24459.85    27370.43   1860.63 o 
 -17   7  20    36001.75    34501.84   1940.73 o 
 -15   7  20    24576.42    24043.47   1654.24 o 
 -13   7  20    26229.15    23596.79   1783.62 o 
 -11   7  20    12923.49    15424.17   1346.19 o 
  -9   7  20      424.70      -24.64    995.01 o 
  -7   7  20      380.56     1432.44   1099.75 o 
  -5   7  20     1739.29     1531.02   1149.03 o 
  -3   7  20    30724.94    29043.15   2057.79 o 
  -1   7  20    20033.47    16647.31   1150.11 o 
 -18   8  20     4852.45     2298.07   1136.71 o 
 -16   8  20     4157.93     3530.28   1041.22 o 
 -14   8  20    28766.74    31461.36   1839.07 o 
 -12   8  20    67474.70    67525.02   2532.19 o 
 -10   8  20    28761.73    27773.98   1743.57 o 
  -8   8  20    17559.84    18535.49   1737.41 o 
  -6   8  20    75722.97    79844.03   3099.00 o 
  -4   8  20    88625.73    94029.82   3253.03 o 
  -2   8  20    45853.85    45906.33   1629.32 o 
 -17   9  20    20780.25    18061.10   1620.35 o 
 -15   9  20    17240.98    14564.70   1463.25 o 
 -13   9  20     3864.29     2082.43   1102.83 o 
 -11   9  20     1044.31      690.04   1127.47 o 
  -9   9  20     9081.78     8797.97   1312.30 o 
  -7   9  20     4674.87     5221.48   1306.14 o 
  -5   9  20      114.13    -1124.39   1124.39 o 
  -3   9  20      462.33    -1210.64   1210.64 o 
 -16  10  20     7120.12     6502.98   1232.21 o 
 -14  10  20   158510.52   161822.86   3893.78 o 
 -12  10  20   237899.48   233488.08   4703.96 o 
 -10  10  20    32128.33    30072.05   1971.53 o 
  -8  10  20    13559.04    12399.10   1527.94 o 
  -6  10  20    64604.92    65535.01   2904.93 o 
  -4  10  20    21822.12    24111.24   1962.29 o 
 -13  11  20     4957.77     8129.50   1272.26 o 
 -11  11  20     9292.97     8539.20   1380.07 o 
  -9  11  20     6620.89     7584.24   1352.35 o 
  -7  11  20    13177.82    14345.99   1731.25 o 
  -5  11  20       18.12    -1142.87   1142.87 o 
 -10  12  20    41900.52    47470.83   2455.18 o 
 -19   1  21     9110.69     8228.07   1250.69 o 
 -17   1  21     2234.86     2911.09    958.04 o 
 -15   1  21      746.94     -773.21    813.26 o 
 -13   1  21     2497.05     1608.03    893.35 o 
 -11   1  21     1561.63     3062.04    930.32 o 
  -9   1  21     7175.18     6866.48   1186.00 o 
  -7   1  21    11876.06    12420.66   1450.93 o 
  -5   1  21     1896.72     3274.59   1253.77 o 
  -3   1  21     2697.23     2606.12   1105.91 o 
  -1   1  21     1800.30     2574.29    752.20 o 
 -20   2  21    72179.86    68667.90   2615.36 o 
 -18   2  21    54162.08    55082.80   2316.55 o 
 -16   2  21     6396.10     7658.18   1133.63 o 
 -14   2  21     1455.91     -702.36    859.47 o 
 -12   2  21    49069.88    43031.80   2060.87 o 
 -10   2  21     3456.80     3653.50    982.69 o 
  -8   2  21    73932.59    76319.91   2599.96 o 
  -6   2  21     4153.70     5800.62   1241.45 o 
  -4   2  21      365.66     -794.77   1053.54 o 
  -2   2  21     9172.21    10460.13   1102.83 o 
 -19   3  21     7621.69     8107.93   1247.61 o 
 -17   3  21      480.52     1179.84   1031.97 o 
 -15   3  21     1931.74     2412.05    967.28 o 
 -13   3  21     3607.44     2695.46   1016.57 o 
 -11   3  21    12683.11    14891.24   1383.15 o 
  -9   3  21     5884.73     4405.15   1072.02 o 
  -7   3  21    17838.40    17124.62   1503.29 o 
  -5   3  21       11.56     1321.54    893.35 o 
  -3   3  21      320.05      224.88    924.16 o 
  -1   3  21     1162.90     1336.94    664.04 o 
 -18   4  21     4262.61     6315.07   1158.28 o 
 -16   4  21    30592.51    30561.85   1848.31 o 
 -14   4  21      750.87      178.67    899.51 o 
 -12   4  21    52851.52    50144.72   2230.30 o 
 -10   4  21      887.45     1127.47    921.08 o 
  -8   4  21    20089.63    17897.83   1620.35 o 
  -6   4  21     1810.64     2214.89   1010.41 o 
  -4   4  21    13873.41    13843.86   1376.99 o 
  -2   4  21      896.43     -176.03    783.99 o 
 -19   5  21      539.83     1189.08   1016.57 o 
 -17   5  21     4816.98     5218.40   1173.68 o 
 -15   5  21    14310.16    15418.01   1469.41 o 
 -13   5  21     1030.10     1697.37    936.48 o 
 -11   5  21    29909.02    26840.58   1765.14 o 
  -9   5  21     7603.16     6025.50   1158.28 o 
  -7   5  21      145.18     -998.09    998.09 o 
  -5   5  21    17258.31    17451.15   1654.24 o 
  -3   5  21    54157.46    59253.82   2476.74 o 
 -18   6  21    10133.76     9709.80   1392.40 o 
 -16   6  21     7442.73     5258.45   1179.84 o 
 -14   6  21      227.83     -286.49    890.27 o 
 -12   6  21     5623.87     6062.47   1096.67 o 
 -10   6  21    10698.56    13295.53   1330.79 o 
  -8   6  21     1032.51     1370.83    995.01 o 
  -6   6  21      535.20     -234.12   1170.60 o 
  -4   6  21    17173.14    19629.08   1879.12 o 
  -2   6  21    40302.50    40409.59   2079.35 o 
 -17   7  21     1002.09     -252.60   1038.14 o 
 -15   7  21      793.51     1321.54    951.88 o 
 -13   7  21     2462.17     3357.77   1189.08 o 
 -11   7  21    11522.52     9682.08   1324.62 o 
  -9   7  21     3753.50     2134.80   1065.86 o 
  -7   7  21     6328.77     7815.28   1398.56 o 
  -5   7  21       52.30      591.46   1303.06 o 
  -3   7  21    40610.36    42021.39   2350.44 o 
 -16   8  21     1550.52     2689.29   1038.14 o 
 -14   8  21      697.05     -628.43   1013.49 o 
 -12   8  21     1574.57     -988.85    988.85 o 
 -10   8  21     1280.28     1614.19    970.36 o 
  -8   8  21     5577.20     7818.36   1256.85 o 
  -6   8  21    49141.07    47350.69   2704.70 o 
  -4   8  21      164.58     2236.46   1090.50 o 
 -13   9  21    16154.92    20577.88   1743.57 o 
 -11   9  21     2602.04     3459.42   1204.48 o 
  -9   9  21     1775.16     1657.32   1145.95 o 
  -7   9  21    11454.36    12891.98   1715.85 o 
 -10  10  21      359.74     -194.07   1108.99 o 
 -18   0  22    20870.26    20975.27   1814.43 o 
 -16   0  22     8827.12    10088.71   1278.42 o 
 -14   0  22    36924.61    43296.73   2097.83 o 
 -12   0  22    36715.14    36442.57   2005.42 o 
 -10   0  22    25516.18    26560.25   1805.19 o 
  -8   0  22    62445.02    66181.91   2683.13 o 
  -6   0  22    14194.51    15387.20   1641.92 o 
  -4   0  22    11561.72    13769.93   1574.15 o 
 -17   1  22    17249.18    18985.25   1734.33 o 
 -15   1  22    32410.26    34434.07   1959.21 o 
 -13   1  22     8353.04     6687.81   1179.84 o 
 -11   1  22     2970.17     3943.07   1059.70 o 
  -9   1  22     6475.53     7981.63   1182.92 o 
  -7   1  22    15862.53    18597.11   1755.90 o 
  -5   1  22    16516.79    20186.65   1943.81 o 
 -16   2  22    10811.64    11733.71   1327.70 o 
 -14   2  22    34227.78    31113.26   1891.44 o 
 -12   2  22    80518.60    80487.86   2753.99 o 
 -10   2  22   101653.38   107488.63   3151.37 o 
  -8   2  22    70529.73    71739.18   2658.49 o 
  -6   2  22    23850.05    23495.13   2020.82 o 
  -4   2  22    35841.20    39951.28   2214.89 o 
 -17   3  22    13855.79    13255.48   1460.17 o 
 -15   3  22    11380.54    10874.24   1364.67 o 
 -13   3  22      404.74     1675.80    945.72 o 
 -11   3  22    15239.61    12910.46   1444.76 o 
  -9   3  22     3820.64     4220.31   1050.46 o 
  -7   3  22      483.44      865.63    945.72 o 
  -5   3  22       97.89     -970.36    970.36 o 
 -16   4  22    19706.88    23938.73   1660.40 o 
 -14   4  22    15002.42    15642.89   1586.47 o 
 -12   4  22   123177.03   120580.84   3351.61 o 
 -10   4  22   179009.19   183177.03   4112.50 o 
  -8   4  22    37686.29    42230.86   2110.16 o 
  -6   4  22    38226.17    42221.62   2482.90 o 
 -15   5  22    10449.51    11379.44   1312.30 o 
 -13   5  22     1183.59      249.52   1084.34 o 
 -11   5  22     2395.08     5415.56   1081.26 o 
  -9   5  22       37.58     -665.39    911.83 o 
  -7   5  22     2831.94     3200.66   1149.03 o 
 -14   6  22     4387.11     5569.58   1081.26 o 
 -12   6  22    42661.12    43718.75   2264.18 o 
 -10   6  22    28947.29    28442.45   1919.16 o 
  -8   6  22     3606.44     5397.07   1229.13 o 
 -13   7  22    19790.62    20371.49   1743.57 o 
 -11   7  22    24484.50    24748.91   1891.44 o 
  -9   7  22    22768.40    21187.82   1879.12 o 
 -13   1  23    10038.02    10415.24   1312.30 o 
 -11   1  23     1118.84     2171.77   1099.75 o 
  -9   1  23      123.04      -43.13   1041.22 o 
 -12   2  23     5376.75     5544.94   1201.40 o 
 -10   2  23    14874.65    16422.26   1540.26 o 
                                                 
